# Supplementary material for: Drop-out from the tuberculosis contact investigation cascade in a routine public health setting in urban Uganda: A prospective, multi-center study
Source: PLoS One. 2017 Nov 6;12(11):e0187145. doi: 10.1371/journal.pone.0187145 (PMC5673209; doi:10.1371/journal.pone.0187145)
Supplement: S2 File — This file contains the minimal data for recreating Figs 1 and 2 and Tables 1 and 2. (XLSX) [file pone.0187145.s002.xlsx]

## Sheet: 1a
IP_healthcentre	IP_ptcons	IP_ptchildunder5	IP_ptexclusionqns_ptresideinkla	IP_ptexclusionqns_ptableconsent	IP_ptexclusionqns_ptmdrtb	IP_ptexclusionqns_ptnohhc	IP_ptexclusionqns_pthomeless	IP_ptexclusionqns_pthhaccessphon	IP_ptexclusionqns_ptspeaklugeng	IP_ptwillingconsent	IP_ptconsentcomplete	universal_index_id	IP_ptgender	IP_hiv	IP_nohouseholds	IP_pthhcno1	IP_pthhcno2	IP_pthhcno3	IP_hhhead	IP_transmissionqns_ptcoughweeks	IP_transmissionqns_ptroomshh_1	IP_transmissionqns_ptroomshh_2	IP_transmissionqns_ptroomshh_3	IP_householdse_hhhreadwrite	IP_householdse_fullhhexpenditure	IP_householdse_fullhhincome	IP_ptage	IP_pteligible	IPa_gpslocation	TB_confirmed	TB_not_confirmed	nophone	alone	wrongTU	declinedscreen	noEngLug	noconsent	nointerview
1	yes	no	yes	yes	no	yes	no	yes	yes	---	---																			1			1					1
1	yes	no	---	---	---	---	---	---	---	---	---																				1							1
1	yes	no	---	---	---	---	---	---	---	---	---																				1							1
1	yes	no	no	yes	no	no	no	yes	yes	---	---																			1				1				1
1	yes	no	yes	yes	no	yes	no	yes	yes	---	---																			1			1					1
1	yes	no	yes	yes	no	yes	no	yes	yes	---	---																			1			1					1
2	yes	no	yes	yes	no	yes	no	no	yes	---	---																			1		1	1					1
3	yes	no	yes	no	no	no	no	no	yes	---	---																			1		1					1	1
3	yes	no	---	---	---	---	---	---	---	---	---																				1							1
4	yes	no	---	---	---	---	---	---	---	---	---																				1							1
6	yes	no	no	yes	no	yes	no	yes	yes	---	---																			1			1	1				1
3	yes	no	yes	yes	no	no	no	yes	yes	yes	yes																			1								1
1	yes	no	yes	yes	no	no	Yes	no	yes	---	---																			1		1	1					1
4	yes	no	---	---	---	---	---	---	---	---	---																				1							1
1	yes	no	---	---	---	---	---	---	---	---	---																				1							1
2	yes	no	---	---	---	---	---	---	---	---	---																				1							1
4	yes	no	yes	yes	no	no	no	yes	yes	no	---																			1							1	1
4	yes	no	---	---	---	---	---	---	---	---	---																				1							1
5	yes	no	yes	yes	no	no	no	yes	yes	yes	no																			1							1	1
1	yes	no	---	---	---	---	---	---	---	---	---																				1							1
5	yes	no	yes	yes	no	yes	no	yes	yes	---	---																			1			1					1
1	yes	no	yes	yes	no	no	no	no	yes	---	---																			1		1						1
3	yes	no	---	---	---	---	---	---	---	---	---																				1							1
5	yes	no	yes	yes	no	yes	no	yes	yes	---	---																			1			1					1
1	yes	no	yes	yes	no	yes	no	yes	yes	---	---																			1			1					1
7	yes	no	---	---	---	---	---	---	---	---	---																				1							1
1	yes	no	---	---	---	---	---	---	---	---	---																				1							1
1	yes	no	no	yes	no	no	no	yes	yes	---	---																			1				1				1
1	yes	no	no	yes	no	yes	no	yes	yes	---	---																			1			1	1				1
6	yes	no	---	---	---	---	---	---	---	---	---																				1							1
4	yes	no	---	---	---	---	---	---	---	---	---																				1							1
3	yes	no	yes	yes	no	no	no	yes	yes	yes	no																			1							1	1
2	yes	no	yes	yes	no	yes	no	no	yes	---	---																			1		1	1					1
3	yes	no	yes	yes	no	yes	no	yes	yes	---	---																			1			1					1
1	yes	no	---	---	---	---	---	---	---	---	---																				1							1
1	yes	no	---	---	---	---	---	---	---	---	---																				1							1
1	yes	no	---	---	---	---	---	---	---	---	---																				1							1
1	yes	no	yes	yes	no	yes	Yes	no	yes	---	---																			1		1	1					1
4	no	---	---	---	---	---	---	---	---	---	---																								1			1
1	yes	no	---	---	---	---	---	---	---	---	---																				1							1
1	yes	no	---	---	---	---	---	---	---	---	---																				1							1
4	yes	no	---	---	---	---	---	---	---	---	---																				1							1
5	yes	no	yes	yes	no	no	no	yes	yes	yes	no																			1							1	1
1	yes	no	---	---	---	---	---	---	---	---	---																				1							1
1	yes	no	---	---	---	---	---	---	---	---	---																				1							1
6	yes	no	yes	no	no	yes	no	no	yes	---	---																			1		1	1				1	1
1	yes	no	---	---	---	---	---	---	---	---	---																				1							1
3	yes	no	---	---	---	---	---	---	---	no	---																				1						1	1
2	yes	no	yes	no	no	yes	no	yes	yes	---	---																			1			1				1	1
7	yes	no	no	yes	no	no	no	yes	yes	---	---																			1				1				1
1	yes	no	---	---	---	---	---	---	---	---	---																				1							1
1	yes	no	---	---	---	---	---	---	---	---	---																				1							1
1	yes	no	---	---	---	---	---	---	---	---	---																				1							1
1	yes	no	---	---	---	---	---	---	---	---	---																				1							1
5	yes	no	yes	no	no	yes	no	yes	yes	---	---																			1			1				1	1
6	yes	no	no	yes	no	yes	no	yes	yes	---	---																			1			1	1				1
3	yes	no	yes	yes	no	no	no	yes	yes	yes	no																			1							1	1
1	yes	no	---	---	---	---	---	---	---	---	---																				1							1
1	yes	no	---	---	---	---	---	---	---	---	---																				1							1
1	yes	no	---	---	---	---	---	---	---	---	---																				1							1
1	yes	no	---	---	---	---	---	---	---	---	---																				1							1
7	yes	no	yes	yes	no	yes	no	yes	yes	---	---																			1			1					1
4	yes	no	yes	yes	no	no	no	yes	yes	yes	no																			1							1	1
1	yes	no	---	---	---	---	---	---	---	---	---																				1							1
4	yes	no	no	yes	no	no	no	yes	yes	---	---																			1				1				1
5	yes	no	---	---	---	---	---	---	---	---	---																				1							1
1	yes	no	yes	yes	no	yes	no	yes	yes	---	---																			1			1					1
---	no	---	---	---	---	---	---	---	---	---	---																								1			1
3	yes	no	yes	yes	no	yes	no	yes	yes	---	---																			1			1					1
3	yes	no	yes	yes	no	no	no	yes	yes	no	---																			1							1	1
3	yes	no	yes	no	no	yes	no	no	yes	---	---																			1		1	1				1	1
7	yes	no	yes	yes	no	no	no	yes	yes	yes	yes																			1								1
1	yes	no	---	---	---	---	---	---	---	---	---																				1							1
1	yes	no	---	---	---	---	---	---	---	---	---																				1							1
1	yes	no	---	---	---	---	---	---	---	---	---																				1							1
3	yes	no	---	---	---	---	---	---	---	---	---																				1							1
2	yes	no	---	---	---	---	---	---	---	---	---																				1							1
1	yes	no	yes	yes	no	yes	no	no	yes	---	---																			1		1	1					1
5	yes	no	no	yes	no	no	no	yes	yes	---	---																			1				1				1
1	yes	no	---	---	---	---	---	---	---	---	---																				1							1
1	yes	no	---	---	---	---	---	---	---	---	---																				1							1
4	yes	no	---	---	---	---	---	---	---	---	---																				1							1
1	yes	no	---	---	---	---	---	---	---	---	---																				1							1
1	yes	no	---	---	---	---	---	---	---	---	---																				1							1
6	yes	no	yes	yes	no	yes	no	yes	yes	---	---																			1			1					1
2	yes	no	yes	no	no	yes	no	no	yes	---	---																			1		1	1				1	1
1	yes	no	---	---	---	---	---	---	---	---	---																				1							1
3	yes	no	---	---	---	---	---	---	---	---	---																				1							1
1	yes	no	---	---	---	---	---	---	---	---	---																				1							1
1	yes	no	---	---	---	---	---	---	---	---	---																				1							1
4	yes	no	---	---	---	---	---	---	---	---	---																				1							1
1	yes	no	---	---	---	---	---	---	---	---	---																				1							1
1	yes	no	yes	yes	no	yes	no	yes	yes	---	---																			1			1					1
7	yes	no	no	yes	no	no	no	yes	yes	---	---																			1				1				1
6	yes	no	yes	yes	no	no	no	yes	yes	no	---																			1							1	1
3	yes	no	---	---	---	---	---	---	---	---	---																				1							1
1	yes	no	---	---	---	---	---	---	---	---	---																				1							1
1	yes	no	---	---	---	---	---	---	---	---	---																				1							1
1	yes	no	yes	yes	no	yes	no	no	yes	---	---																			1		1	1					1
1	yes	no	---	---	---	---	---	---	---	---	---																				1							1
1	yes	no	yes	yes	no	no	no	yes	yes	no	---																			1							1	1
7	yes	no	---	---	---	---	---	---	---	---	---																				1							1
4	yes	no	yes	yes	no	no	no	yes	yes	no	---																			1							1	1
1	yes	no	yes	yes	no	yes	no	yes	yes	---	---																			1			1					1
3	yes	no	---	---	---	---	---	---	---	---	---																				1							1
7	yes	no	---	---	---	---	---	---	---	---	---																				1							1
6	yes	no	---	---	---	---	---	---	---	---	---																				1							1
1	yes	no	yes	yes	no	yes	no	yes	yes	---	---																			1			1					1
3	yes	no	---	---	---	---	---	---	---	---	---																				1							1
---	no	---	---	---	---	---	---	---	---	---	---																								1			1
1	yes	no	yes	yes	no	yes	no	no	yes	---	---																			1		1	1					1
---	no	---	---	---	---	---	---	---	---	---	---																								1			1
1	yes	no	---	---	---	---	---	---	---	---	---																				1							1
3	yes	no	yes	yes	no	no	no	yes	yes	yes	yes																			1								1
1	yes	no	no	yes	no	no	no	yes	yes	---	---																			1				1				1
6	yes	no	---	---	---	---	---	---	---	---	---																				1							1
1	yes	no	yes	yes	no	yes	no	yes	yes	---	---																			1			1					1
1	yes	no	yes	yes	no	yes	Yes	no	no	---	---																			1		1	1			1		1
1	yes	no	---	---	---	---	---	---	---	---	---																				1							1
1	yes	no	yes	yes	no	yes	no	no	yes	---	---																			1		1	1					1
---	no	---	---	---	---	---	---	---	---	---	---																								1			1
3	yes	no	no	yes	no	no	no	yes	yes	yes	---																			1				1				1
3	yes	no	---	---	---	---	---	---	---	---	---																				1							1
6	yes	no	no	no	no	no	no	yes	yes	---	---																			1				1			1	1
1	yes	no	---	---	---	---	---	---	---	---	---																				1							1
4	yes	no	no	yes	no	no	no	yes	yes	---	---																			1				1				1
3	yes	no	yes	yes	no	no	no	yes	yes	yes	yes																			1								1
3	yes	no	no	yes	no	yes	no	no	no	---	---																			1		1	1	1		1		1
3	yes	no	---	---	---	---	---	---	---	---	---																				1							1
2	yes	no	yes	yes	no	no	Yes	yes	yes	---	---																			1			1					1
5	yes	no	yes	yes	no	no	no	yes	yes	yes	yes																			1								1
1	yes	no	---	---	---	---	---	---	---	---	---																				1							1
1	yes	no	no	yes	no	no	no	yes	yes	---	---																			1				1				1
1	yes	no	yes	yes	no	yes	no	yes	yes	---	---																			1			1					1
---	no	---	---	---	---	---	---	---	---	---	---																								1			1
1	yes	no	yes	yes	no	yes	no	no	yes	---	---																			1		1	1					1
3	yes	no	yes	yes	no	yes	no	no	yes	yes	---																			1		1	1					1
7	yes	no	yes	yes	no	yes	no	no	yes	---	---																			1		1	1					1
1	yes	no	---	---	---	---	---	---	---	---	---																				1							1
1	yes	no	---	---	---	---	---	---	---	---	---																				1							1
7	yes	no	yes	yes	no	yes	no	no	yes	---	---																			1		1	1					1
1	yes	no	---	---	---	---	---	---	---	---	---																				1							1
7	yes	no	yes	yes	no	no	no	yes	yes	yes	yes																			1								1
2	yes	no	no	yes	no	no	no	no	yes	---	---																			1		1		1				1
5	yes	no	no	yes	no	no	no	yes	yes	---	---																			1				1				1
3	yes	no	yes	yes	no	yes	no	no	yes	no	---																			1		1	1				1	1
3	yes	no	yes	no	no	yes	no	no	yes	---	---																			1		1	1				1	1
1	yes	no	---	---	---	---	---	---	---	---	---																				1							1
2	yes	no	yes	yes	no	no	no	yes	yes	yes	no																			1							1	1
2	yes	no	no	yes	no	yes	no	no	yes	---	---																			1		1	1	1				1
1	yes	no	---	---	---	---	---	---	---	---	---																				1							1
4	yes	no	---	---	---	---	---	---	---	---	---																				1							1
2	yes	no	yes	no	no	no	no	yes	yes	---	---																			1							1	1
6	yes	no	---	---	---	---	---	---	---	---	---																				1							1
1	yes	no	yes	yes	no	yes	no	yes	yes	---	---																			1			1					1
---	no	---	---	---	---	---	---	---	---	---	---																								1			1
7	yes	no	yes	yes	no	no	no	yes	yes	yes	yes																			1								1
3	yes	no	yes	yes	no	yes	no	yes	yes	---	---																			1			1					1
4	yes	no	---	---	---	---	---	---	---	---	---																				1							1
3	yes	no	yes	yes	no	yes	no	yes	yes	---	---																			1			1					1
4	yes	no	---	---	---	---	---	---	---	---	---																				1							1
4	yes	no	yes	yes	no	no	no	yes	yes	no	---																			1							1	1
1	yes	no	no	yes	no	no	no	yes	yes	---	---																			1				1				1
1	yes	no	yes	yes	no	yes	no	yes	yes	---	---																			1			1					1
1	yes	no	---	---	---	---	---	---	---	---	---																				1							1
2	yes	no	yes	no	no	no	no	yes	yes	---	---																			1							1	1
1	yes	no	---	---	---	---	---	---	---	---	---																				1							1
7	no	---	---	---	---	---	---	---	---	---	---																								1			1
1	yes	no	no	yes	no	no	no	yes	yes	---	---																			1				1				1
3	yes	no	---	---	---	---	---	---	---	---	---																				1							1
1	yes	no	yes	yes	no	yes	Yes	yes	yes	---	---																			1			1					1
1	yes	no	---	---	---	---	---	---	---	---	---																				1							1
1	yes	no	no	yes	no	yes	no	yes	yes	---	---																			1			1	1				1
1	yes	no	---	---	---	---	---	---	---	---	---																				1							1
7	yes	no	yes	yes	no	yes	no	yes	yes	---	---																			1			1					1
1	yes	no	---	---	---	---	---	---	---	---	---																				1							1
1	yes	no	---	---	---	---	---	---	---	---	---																				1							1
2	yes	no	yes	yes	no	no	no	yes	yes	no	---																			1							1	1
1	yes	no	---	---	---	---	---	---	---	---	---																				1							1
2	yes	no	no	yes	no	no	no	yes	yes	---	---																			1				1				1
1	yes	no	yes	yes	no	yes	no	yes	yes	---	---																			1			1					1
2	yes	no	no	yes	no	no	no	yes	yes	---	---																			1				1				1
7	yes	no	---	---	---	---	---	---	---	---	---																				1							1
2	yes	no	yes	yes	no	no	no	no	yes	---	---																			1		1						1
1	yes	no	---	---	---	---	---	---	---	---	---																				1							1
3	yes	no	yes	yes	no	no	no	yes	yes	no	---																			1							1	1
1	yes	no	---	---	---	---	---	---	---	---	---																				1							1
1	yes	no	---	---	---	---	---	---	---	---	---																				1							1
6	yes	no	no	no	no	yes	no	no	yes	---	---																			1		1	1	1			1	1
1	yes	no	---	---	---	---	---	---	---	---	---																				1							1
1	yes	no	yes	yes	no	no	no	no	no	---	---																			1		1				1		1
1	yes	no	yes	yes	no	no	no	no	yes	---	---																			1		1						1
1	yes	no	yes	yes	no	yes	no	yes	yes	---	---																			1			1					1
3	yes	no	---	---	---	---	---	---	---	no	---																				1						1	1
---	no	---	---	---	---	---	---	---	---	---	---																								1			1
1	yes	no	---	---	---	---	---	---	---	---	---																				1							1
1	yes	no	yes	yes	no	no	no	yes	no	---	---																			1						1		1
1	yes	no	---	---	---	---	---	---	---	---	---																				1							1
1	yes	no	---	---	---	---	---	---	---	---	---																				1							1
6	yes	no	---	---	---	---	---	---	---	---	---																				1							1
---	no	---	---	---	---	---	---	---	---	---	---																								1			1
1	yes	no	---	---	---	---	---	---	---	---	---																				1							1
1	yes	no	---	---	---	---	---	---	---	---	---																				1							1
6	yes	no	yes	yes	no	yes	no	no	yes	---	---																			1		1	1					1
4	yes	no	---	---	---	---	---	---	---	---	---																				1							1
1	yes	no	yes	yes	no	no	no	no	yes	---	---																			1		1						1
6	yes	no	---	---	---	---	---	---	---	---	---																				1							1
1	yes	no	yes	yes	no	yes	no	yes	yes	---	---																			1			1					1
1	yes	no	---	---	---	---	---	---	---	---	---																				1							1
1	yes	no	---	---	---	---	---	---	---	---	---																				1							1
7	yes	no	---	---	---	---	---	---	---	---	---																				1							1
6	yes	no	no	no	no	no	no	yes	yes	---	---																			1				1			1	1
4	yes	no	yes	no	no	no	no	yes	yes	---	---																			1							1	1
1	yes	no	yes	yes	no	yes	no	yes	yes	---	---																			1			1					1
1	yes	no	no	yes	no	no	no	yes	yes	---	---																			1				1				1
3	yes	no	---	---	---	---	---	---	---	---	---																				1							1
1	yes	no	---	---	---	---	---	---	---	---	---																				1							1
---	no	---	---	---	---	---	---	---	---	---	---																								1			1
3	yes	no	---	---	---	---	---	---	---	---	---																				1							1
1	yes	no	---	---	---	---	---	---	---	---	---																				1							1
4	yes	no	yes	yes	yes	no	no	yes	yes	---	---																			1				1				1
1	yes	no	yes	yes	no	yes	no	yes	yes	---	---																			1			1					1
3	yes	no	yes	yes	no	no	no	yes	yes	no	---																			1							1	1
3	yes	no	yes	yes	no	no	no	yes	yes	yes	no																			1							1	1
4	yes	no	---	---	---	---	---	---	---	---	---																				1							1
3	yes	no	---	---	---	---	---	---	---	no	---																				1						1	1
1	yes	no	yes	yes	no	yes	no	yes	yes	---	---																			1			1					1
2	yes	no	yes	yes	no	no	no	yes	yes	yes	no																			1							1	1
2	yes	no	yes	yes	no	yes	no	no	no	---	---																			1		1	1			1		1
1	yes	no	---	---	---	---	---	---	---	---	---																				1							1
3	yes	no	yes	yes	no	yes	no	no	yes	no	---																			1		1	1				1	1
1	yes	no	---	---	---	---	---	---	---	---	---																				1							1
5	yes	no	---	---	---	---	---	---	---	---	---																				1							1
1	yes	no	---	---	---	---	---	---	---	---	---																				1							1
1	yes	no	---	---	---	---	---	---	---	---	---																				1							1
3	yes	no	yes	yes	no	yes	no	yes	yes	no	---																			1			1				1	1
3	yes	no	yes	yes	no	no	no	yes	yes	yes	yes																			1								1
5	yes	no	no	yes	no	no	no	yes	yes	---	---																			1				1				1
2	yes	no	---	---	---	---	---	---	---	---	---																				1							1
7	yes	no	no	yes	no	no	no	yes	yes	---	---																			1				1				1
6	yes	no	---	---	---	---	---	---	---	---	---																				1							1
1	yes	no	no	yes	no	no	no	yes	yes	---	---																			1				1				1
---	no	---	---	---	---	---	---	---	---	---	---																								1			1
1	yes	no	yes	yes	no	no	no	yes	no	---	---																			1						1		1
1	yes	no	no	yes	no	no	no	yes	yes	---	---																			1				1				1
3	yes	no	---	---	---	---	---	---	---	---	---																				1							1
1	yes	no	---	---	---	---	---	---	---	---	---																				1							1
7	no	---	---	---	---	---	---	---	---	---	---																								1			1
4	yes	no	yes	yes	no	yes	no	yes	yes	---	---																			1			1					1
5	yes	no	yes	yes	no	yes	Yes	yes	yes	---	---																			1			1					1
1	yes	no	yes	yes	no	yes	no	yes	yes	---	---																			1			1					1
5	yes	no	yes	yes	no	yes	no	yes	yes	---	---																			1			1					1
1	yes	no	---	---	---	---	---	---	---	---	---																				1							1
1	yes	no	yes	yes	no	yes	no	yes	yes	---	---																			1			1					1
4	yes	no	yes	yes	no	no	no	yes	yes	no	---																			1							1	1
1	yes	no	---	---	---	---	---	---	---	---	---																				1							1
6	yes	no	---	---	---	---	---	---	---	---	---																				1							1
6	yes	no	---	---	---	---	---	---	---	---	---																				1							1
7	no	---	---	---	---	---	---	---	---	---	---																								1			1
1	yes	no	---	---	---	---	---	---	---	---	---																				1							1
1	yes	no	---	---	---	---	---	---	---	---	---																				1							1
1	yes	no	---	---	---	---	---	---	---	---	---																				1							1
---	no	---	---	---	---	---	---	---	---	---	---																								1			1
1	yes	no	---	---	---	---	---	---	---	---	---																				1							1
1	yes	no	yes	yes	no	no	no	no	yes	---	---																			1		1						1
1	yes	no	---	---	---	---	---	---	---	---	---																				1							1
1	yes	no	---	---	---	---	---	---	---	---	---																				1							1
6	yes	no	---	---	---	---	---	---	---	---	---																				1							1
6	yes	no	no	yes	no	yes	no	yes	yes	---	---																			1			1	1				1
1	yes	no	---	---	---	---	---	---	---	---	---																				1							1
1	yes	no	---	---	---	---	---	---	---	---	---																				1							1
2	yes	no	---	---	---	---	---	---	---	---	---																				1							1
7	yes	no	yes	yes	no	yes	no	yes	yes	---	---																			1			1					1
1	yes	no	---	---	---	---	---	---	---	---	---																				1							1
1	yes	no	---	---	---	---	---	---	---	---	---																				1							1
1	yes	no	yes	yes	no	yes	no	yes	yes	---	---																			1			1					1
1	yes	no	yes	yes	no	yes	Yes	yes	yes	---	---																			1			1					1
7	yes	no	yes	yes	no	yes	no	yes	yes	---	---																			1			1					1
1	yes	no	yes	yes	no	yes	no	yes	yes	---	---																			1			1					1
1	yes	no	---	---	---	---	---	---	---	---	---																				1							1
6	yes	no	yes	yes	no	yes	no	yes	yes	---	---																			1			1					1
7	yes	no	yes	yes	no	no	no	yes	yes	no	---																			1							1	1
3	yes	no	---	---	---	---	---	---	---	---	---																				1							1
1	yes	no	---	---	---	---	---	---	---	---	---																				1							1
2	yes	no	---	---	---	---	---	---	---	---	---																				1							1
4	yes	no	no	no	no	no	no	yes	yes	---	---																			1				1			1	1
1	yes	no	---	---	---	---	---	---	---	---	---																				1							1
6	yes	no	yes	no	no	yes	Yes	no	yes	---	---																			1		1	1				1	1
3	yes	no	yes	yes	no	yes	no	yes	yes	---	---																			1			1					1
1	yes	no	---	---	---	---	---	---	---	---	---																				1							1
1	yes	no	---	---	---	---	---	---	---	---	---																				1							1
1	yes	no	yes	yes	no	no	no	yes	yes	yes	yes																			1								1
6	yes	no	no	yes	no	yes	no	yes	yes	---	---																			1			1	1				1
1	yes	no	yes	yes	no	yes	no	yes	yes	---	---																			1			1					1
5	yes	no	yes	yes	no	no	no	yes	yes	yes	no																			1							1	1
6	yes	no	---	---	---	---	---	---	---	---	---																				1							1
3	yes	no	yes	yes	no	no	no	yes	yes	yes	no																			1							1	1
1	yes	no	---	---	---	---	---	---	---	---	---																				1							1
4	yes	no	---	---	---	---	---	---	---	---	---																				1							1
3	yes	no	---	---	---	---	---	---	---	---	---																				1							1
1	yes	no	yes	yes	no	yes	no	yes	yes	---	---																			1			1					1
2	yes	no	yes	yes	no	yes	no	no	yes	---	---																			1		1	1					1
7	yes	no	yes	yes	no	no	no	yes	yes	yes	yes																			1								1
4	yes	no	yes	yes	no	no	no	yes	yes	yes	no																			1							1	1
3	yes	no	yes	yes	no	no	no	yes	yes	yes	yes																			1								1
1	yes	no	yes	yes	no	yes	no	yes	yes	---	---																			1			1					1
1	yes	no	---	---	---	---	---	---	---	---	---																				1							1
1	yes	no	---	---	---	---	---	---	---	---	---																				1							1
---	no	---	---	---	---	---	---	---	---	---	---																								1			1
1	yes	no	---	---	---	---	---	---	---	---	---																				1							1
1	yes	no	yes	yes	no	yes	no	yes	yes	---	---																			1			1					1
5	yes	no	yes	yes	no	yes	no	no	yes	---	---																			1		1	1					1
4	yes	no	---	---	---	---	---	---	---	---	---																				1							1
7	yes	no	no	yes	no	no	no	yes	yes	---	---																			1				1				1
1	yes	no	yes	yes	no	yes	no	yes	yes	---	---																			1			1					1
1	yes	no	---	---	---	---	---	---	---	---	---																				1							1
1	yes	no	yes	yes	no	yes	no	no	yes	---	---																			1		1	1					1
3	yes	no	---	---	---	---	---	---	---	---	---																				1							1
2	yes	no	yes	yes	no	no	no	yes	yes	no	---																			1							1	1
1	yes	no	yes	yes	no	yes	no	yes	yes	---	---																			1			1					1
---	no	---	---	---	---	---	---	---	---	no	---																								1		1	1
1	yes	no	---	---	---	---	---	---	---	---	---																				1							1
1	yes	no	---	---	---	---	---	---	---	---	---																				1							1
2	yes	no	no	yes	no	no	no	yes	yes	---	---																			1				1				1
4	yes	no	---	---	---	---	---	---	---	---	---																				1							1
1	yes	no	---	---	---	---	---	---	---	---	---																				1							1
4	yes	no	yes	yes	no	yes	no	no	yes	---	---																			1		1	1					1
1	yes	no	---	---	---	---	---	---	---	---	---																				1							1
1	yes	no	---	---	---	---	---	---	---	---	---																				1							1
5	yes	no	yes	yes	no	yes	no	yes	yes	---	---																			1			1					1
1	yes	no	---	---	---	---	---	---	---	---	---																				1							1
7	yes	no	yes	yes	no	yes	no	no	yes	---	---																			1		1	1					1
3	yes	no	no	yes	no	no	no	yes	yes	---	---																			1				1				1
4	yes	no	---	---	---	---	---	---	---	---	---																				1							1
7	yes	no	yes	yes	no	no	no	yes	yes	no	---																			1							1	1
1	yes	no	---	---	---	---	---	---	---	---	---																				1							1
1	yes	no	yes	yes	no	no	no	no	yes	---	---																			1		1						1
3	yes	no	---	---	---	---	---	---	---	---	---																				1							1
1	yes	no	---	---	---	---	---	---	---	---	---																				1							1
1	yes	no	no	yes	no	no	no	no	no	---	---																			1		1		1		1		1
1	yes	no	no	yes	no	yes	Yes	yes	yes	---	---																			1			1	1				1
3	yes	no	---	---	---	---	---	---	---	---	---																				1							1
1	yes	no	yes	yes	no	yes	no	yes	yes	---	---																			1			1					1
4	yes	no	no	yes	no	no	no	yes	yes	---	---																			1				1				1
2	yes	no	---	---	---	---	---	---	---	---	---																				1							1
1	yes	no	---	---	---	---	---	---	---	---	---																				1							1
5	yes	no	yes	yes	no	yes	no	yes	yes	---	---																			1			1					1
1	yes	no	---	---	---	---	---	---	---	---	---																				1							1
1	yes	no	---	---	---	---	---	---	---	---	---																				1							1
1	yes	no	yes	yes	no	yes	no	yes	yes	---	---																			1			1					1
1	yes	no	yes	yes	no	yes	no	yes	yes	---	---																			1			1					1
6	yes	no	---	---	---	---	---	---	---	---	---																				1							1
4	yes	yes	yes	yes	no	no	no	yes	yes	no	---																			1							1	1
4	yes	no	---	---	---	---	---	---	---	---	---																				1							1
1	yes	no	---	---	---	---	---	---	---	---	---																				1							1
3	yes	no	yes	no	no	yes	no	yes	yes	---	---																			1			1				1	1
3	yes	no	---	---	---	---	---	---	---	---	---																				1							1
1	yes	no	---	---	---	---	---	---	---	---	---																				1							1
1	yes	no	---	---	---	---	---	---	---	---	---																				1							1
7	yes	no	yes	yes	no	yes	no	no	yes	---	---																			1		1	1					1
3	yes	no	---	---	---	---	---	---	---	---	---																				1							1
1	yes	no	---	---	---	---	---	---	---	---	---																				1							1
1	yes	no	---	---	---	---	---	---	---	---	---																				1							1
4	yes	no	---	---	---	---	---	---	---	---	---																				1							1
1	yes	no	---	---	---	---	---	---	---	---	---																				1							1
3	yes	no	yes	yes	no	no	no	yes	yes	no	---																			1							1	1
1	yes	no	---	---	---	---	---	---	---	---	---																				1							1
6	yes	no	---	---	---	---	---	---	---	---	---																				1							1
3	yes	no	---	---	---	---	---	---	---	---	---																				1							1
7	yes	no	yes	yes	no	no	no	yes	yes	yes	yes																			1								1
6	yes	no	no	yes	no	no	no	yes	yes	---	---																			1				1				1
1	yes	no	yes	yes	no	yes	no	yes	yes	---	---																			1			1					1
1	yes	no	yes	yes	no	yes	no	yes	yes	---	---																			1			1					1
5	yes	no	no	yes	no	no	no	yes	yes	---	---																			1				1				1
1	yes	no	---	---	---	---	---	---	---	---	---																				1							1
2	yes	no	---	---	---	---	---	---	---	---	---																				1							1
2	yes	no	---	---	---	---	---	---	---	---	---																				1							1
4	yes	no	yes	yes	no	no	no	yes	yes	no	---																			1							1	1
3	yes	no	yes	yes	no	yes	no	yes	yes	---	---																			1			1					1
1	yes	no	---	---	---	---	---	---	---	---	---																				1							1
5	yes	no	yes	yes	no	yes	Yes	no	yes	---	---																			1		1	1					1
1	yes	no	yes	yes	no	yes	no	yes	yes	---	---																			1			1					1
1	yes	no	---	---	---	---	---	---	---	---	---																				1							1
1	yes	no	---	---	---	---	---	---	---	---	---																				1							1
1	yes	no	yes	yes	no	yes	no	yes	yes	---	---																			1			1					1
1	yes	no	yes	yes	no	yes	no	yes	yes	---	---																			1			1					1
4	yes	no	---	---	---	---	---	---	---	---	---																				1							1
1	yes	no	yes	yes	no	yes	no	no	yes	---	---																			1		1	1					1
1	yes	no	---	---	---	---	---	---	---	---	---																				1							1
3	yes	no	---	---	---	---	---	---	---	---	---																				1							1
4	yes	no	yes	yes	no	no	no	yes	yes	no	---																			1							1	1
2	yes	no	yes	yes	no	no	no	yes	yes	yes	no																			1							1	1
1	yes	no	---	---	---	---	---	---	---	---	---																				1							1
1	yes	no	---	---	---	---	---	---	---	---	---																				1							1
4	yes	no	---	---	---	---	---	---	---	---	---																				1							1
1	yes	no	yes	yes	no	yes	no	yes	yes	---	---																			1			1					1
1	yes	no	---	---	---	---	---	---	---	---	---																				1							1
1	yes	no	yes	yes	no	yes	no	yes	yes	---	---																			1			1					1
1	yes	no	---	---	---	---	---	---	---	---	---																				1							1
1	yes	no	no	yes	no	no	no	no	yes	---	---																			1		1		1				1
6	yes	no	---	---	---	---	---	---	---	---	---																				1							1
---	no	---	---	---	---	---	---	---	---	---	---																								1			1
3	yes	no	yes	yes	no	yes	no	yes	yes	---	---																			1			1					1
1	yes	no	---	---	---	---	---	---	---	---	---																				1							1
1	yes	no	---	---	---	---	---	---	---	---	---																				1							1
1	yes	no	yes	yes	no	no	no	no	yes	---	---																			1		1						1
1	yes	no	yes	yes	no	no	no	no	yes	---	---																			1		1						1
1	yes	no	---	---	---	---	---	---	---	---	---																				1							1
1	yes	no	---	---	---	---	---	---	---	---	---																				1							1
1	yes	no	---	---	---	---	---	---	---	---	---																				1							1
1	yes	no	---	---	---	---	---	---	---	---	---																				1							1
1	yes	no	yes	yes	no	yes	no	yes	yes	---	---																			1			1					1
3	yes	no	yes	yes	no	no	no	yes	yes	yes	yes																			1								1
4	yes	no	yes	yes	no	no	no	yes	yes	no	---																			1							1	1
1	yes	no	---	---	---	---	---	---	---	---	---																				1							1
3	yes	no	no	yes	no	no	no	yes	yes	---	---																			1				1				1
5	yes	no	no	yes	no	no	no	yes	yes	---	---																			1				1				1
1	yes	no	---	---	---	---	---	---	---	---	---																				1							1
4	yes	no	---	---	---	---	---	---	---	---	---																				1							1
1	yes	no	yes	yes	no	yes	no	yes	yes	---	---																			1			1					1
3	yes	no	---	---	---	---	---	---	---	no	---																				1						1	1
1	yes	no	yes	yes	no	yes	no	no	yes	---	---																			1		1	1					1
4	yes	no	---	---	---	---	---	---	---	---	---																				1							1
1	yes	no	---	---	---	---	---	---	---	---	---																				1							1
1	yes	no	---	---	---	---	---	---	---	---	---																				1							1
5	yes	no	yes	yes	no	yes	no	yes	yes	---	---																			1			1					1
1	yes	no	yes	yes	no	no	no	no	yes	---	---																			1		1						1
1	yes	no	---	---	---	---	---	---	---	---	---																				1							1
7	yes	no	yes	yes	no	no	no	yes	yes	no	---																			1							1	1
3	yes	no	---	---	---	---	---	---	---	---	---																				1							1
6	yes	no	---	---	---	---	---	---	---	---	---																				1							1
1	yes	no	yes	yes	no	yes	no	no	yes	---	---																			1		1	1					1
1	yes	no	no	yes	no	no	no	yes	yes	---	---																			1				1				1
3	yes	no	no	yes	no	no	no	yes	yes	---	---																			1				1				1
7	yes	no	yes	yes	no	no	no	yes	yes	yes	no																			1							1	1
4	yes	no	---	---	---	---	---	---	---	---	---																				1							1
1	yes	no	---	---	---	---	---	---	---	---	---																				1							1
1	yes	no	---	---	---	---	---	---	---	---	---																				1							1
2	yes	no	---	---	---	---	---	---	---	---	---																				1							1
1	yes	no	no	yes	no	no	no	yes	yes	---	---																			1				1				1
4	yes	no	yes	yes	no	no	no	no	yes	---	---																			1		1						1
5	yes	no	yes	yes	no	yes	no	yes	yes	---	---																			1			1					1
2	yes	no	yes	yes	no	no	no	yes	yes	yes	no																			1							1	1
4	yes	no	---	---	---	---	---	---	---	---	---																				1							1
1	yes	no	---	---	---	---	---	---	---	---	---																				1							1
3	yes	no	yes	yes	no	no	no	no	yes	---	---																			1		1						1
7	yes	no	---	---	---	---	---	---	---	---	---																				1							1
2	yes	no	---	---	---	---	---	---	---	---	---																				1							1
1	yes	no	---	---	---	---	---	---	---	---	---																				1							1
1	yes	no	---	---	---	---	---	---	---	---	---																				1							1
1	yes	no	---	---	---	---	---	---	---	---	---																				1							1
1	yes	no	yes	yes	no	no	no	no	yes	---	---																			1		1						1
1	yes	no	---	---	---	---	---	---	---	---	---																				1							1
4	yes	no	yes	yes	no	yes	no	yes	yes	---	---																			1			1					1
1	yes	no	---	---	---	---	---	---	---	---	---																				1							1
---	no	---	---	---	---	---	---	---	---	---	---																								1			1
3	yes	no	yes	yes	no	no	no	yes	yes	yes	yes																			1								1
7	yes	no	yes	yes	no	no	no	yes	yes	yes	yes																			1								1
---	no	---	---	---	---	---	---	---	---	---	---																								1			1
1	yes	no	---	---	---	---	---	---	---	---	---																				1							1
6	yes	no	---	---	---	---	---	---	---	---	---																				1							1
3	yes	no	yes	yes	no	yes	no	yes	yes	---	---																			1			1					1
3	yes	no	yes	yes	no	yes	no	yes	yes	---	---																			1			1					1
1	yes	no	---	---	---	---	---	---	---	---	---																				1							1
3	yes	no	yes	yes	no	yes	no	no	yes	---	---																			1		1	1					1
1	yes	no	---	---	---	---	---	---	---	---	---																				1							1
3	yes	no	---	---	---	---	---	---	---	---	---																				1							1
7	yes	no	yes	yes	no	yes	no	no	yes	---	---																			1		1	1					1
1	yes	no	---	---	---	---	---	---	---	---	---																				1							1
6	yes	no	yes	yes	no	yes	Yes	yes	yes	---	---																			1			1					1
---	no	---	---	---	---	---	---	---	---	no	---																								1		1	1
5	yes	no	yes	yes	no	yes	no	yes	yes	---	---																			1			1					1
1	yes	no	---	---	---	---	---	---	---	---	---																				1							1
1	yes	no	yes	yes	no	yes	no	no	yes	---	---																			1		1	1					1
1	yes	no	no	yes	no	no	no	yes	yes	---	---																			1				1				1
1	yes	no	yes	yes	no	yes	no	yes	yes	---	---																			1			1					1
1	yes	no	yes	yes	no	no	no	yes	yes	yes	yes																			1								1
1	yes	no	yes	yes	no	yes	no	yes	yes	---	---																			1			1					1
1	yes	no	---	---	---	---	---	---	---	---	---																				1							1
1	yes	no	---	---	---	---	---	---	---	---	---																				1							1
1	yes	no	---	---	---	---	---	---	---	---	---																				1							1
6	yes	no	no	yes	no	yes	no	yes	yes	---	---																			1			1	1				1
3	yes	no	yes	no	no	no	no	yes	yes	---	---																			1							1	1
1	yes	no	yes	yes	no	no	no	yes	no	---	---																			1						1		1
1	yes	no	no	yes	no	no	no	yes	yes	---	---																			1				1				1
5	yes	no	yes	yes	no	yes	Yes	no	yes	---	---																			1		1	1					1
3	yes	no	yes	yes	no	yes	no	yes	yes	---	---																			1			1					1
4	yes	no	yes	yes	no	no	no	yes	yes	no	---																			1							1	1
4	yes	no	---	---	---	---	---	---	---	---	---																				1							1
1	yes	no	yes	yes	no	yes	no	yes	yes	---	---																			1			1					1
1	yes	no	yes	yes	no	yes	no	yes	yes	---	---																			1			1					1
5	yes	no	yes	yes	no	no	no	no	no	---	---																			1		1				1		1
3	yes	no	---	---	---	---	---	---	---	---	---																				1							1
1	yes	no	---	---	---	---	---	---	---	---	---																				1							1
1	yes	no	yes	yes	no	yes	no	yes	yes	---	---																			1			1					1
5	yes	no	---	---	---	---	---	---	---	---	---																				1							1
5	yes	no	yes	yes	no	no	no	yes	no	---	---																			1						1		1
6	yes	no	no	yes	no	yes	no	yes	yes	---	---																			1			1	1				1
---	no	---	---	---	---	---	---	---	---	---	---																								1			1
1	yes	no	no	yes	no	no	no	yes	yes	---	---																			1				1				1
7	yes	no	yes	yes	no	yes	no	yes	yes	---	---																			1			1					1
4	yes	no	---	---	---	---	---	---	---	---	---																				1							1
7	yes	no	---	---	---	---	---	---	---	---	---																				1							1
1	yes	no	---	---	---	---	---	---	---	---	---																				1							1
---	no	---	---	---	---	---	---	---	---	---	---																								1			1
1	yes	no	---	---	---	---	---	---	---	---	---																				1							1
1	yes	no	---	---	---	---	---	---	---	---	---																				1							1
3	yes	no	yes	yes	no	yes	no	yes	yes	---	---																			1			1					1
4	yes	no	yes	yes	yes	no	no	yes	yes	---	---																			1				1				1
2	yes	no	---	---	---	---	---	---	---	---	---																				1							1
1	yes	no	yes	yes	no	yes	no	yes	yes	---	---																			1			1					1
3	yes	no	yes	yes	no	yes	no	yes	yes	---	---																			1			1					1
2	yes	no	yes	yes	no	no	no	yes	yes	yes	no																			1							1	1
1	yes	no	---	---	---	---	---	---	---	---	---																				1							1
1	yes	no	---	---	---	---	---	---	---	---	---																				1							1
4	yes	no	yes	yes	no	yes	no	yes	yes	---	---																			1			1					1
4	yes	no	yes	yes	no	yes	no	no	yes	---	---																			1		1	1					1
3	yes	no	yes	yes	no	yes	no	yes	yes	---	---																			1			1					1
1	yes	no	---	---	---	---	---	---	---	---	---																				1							1
1	yes	no	---	---	---	---	---	---	---	---	---																				1							1
1	yes	no	yes	yes	no	yes	Yes	yes	yes	---	---																			1			1					1
1	yes	no	---	---	---	---	---	---	---	---	---																				1							1
2	yes	no	yes	yes	no	no	no	yes	yes	yes	no																			1							1	1
4	yes	no	yes	no	no	no	no	no	yes	---	---																			1		1					1	1
2	yes	no	no	yes	no	yes	no	yes	yes	---	---																			1			1	1				1
3	yes	no	yes	yes	no	no	no	yes	yes	yes	yes																			1								1
5	yes	no	---	---	---	---	---	---	---	---	---																				1							1
3	yes	no	yes	yes	no	yes	no	yes	yes	---	---																			1			1					1
---	no	---	---	---	---	---	---	---	---	---	---																								1			1
1	yes	no	---	---	---	---	---	---	---	---	---																				1							1
4	yes	no	yes	yes	no	yes	no	yes	yes	---	---																			1			1					1
1	yes	no	---	---	---	---	---	---	---	---	---																				1							1
1	yes	no	no	yes	no	no	no	yes	yes	---	---																			1				1				1
7	yes	no	yes	yes	no	yes	no	yes	yes	---	---																			1			1					1
7	yes	no	yes	yes	no	no	no	yes	yes	yes	yes																			1								1
5	yes	no	no	yes	no	no	no	yes	yes	---	---																			1				1				1
1	yes	no	yes	yes	no	no	no	yes	yes	no	---																			1							1	1
3	yes	no	yes	yes	no	no	no	yes	yes	no	---																			1							1	1
2	yes	no	yes	yes	no	yes	no	yes	yes	---	---																			1			1					1
1	yes	no	yes	yes	no	yes	no	yes	no	---	---																			1			1			1		1
3	yes	no	---	---	---	---	---	---	---	---	---																				1							1
2	yes	no	---	---	---	---	---	---	---	---	---																				1							1
1	yes	no	---	---	---	---	---	---	---	---	---																				1							1
1	yes	no	---	---	---	---	---	---	---	---	---																				1							1
6	yes	no	yes	yes	no	yes	no	yes	yes	---	---																			1			1					1
6	yes	no	no	yes	no	no	no	yes	yes	---	---																			1				1				1
6	yes	no	no	yes	no	no	Yes	no	yes	---	---																			1		1	1	1				1
7	yes	no	yes	yes	no	no	no	yes	yes	yes	yes																			1								1
2	yes	no	yes	yes	no	no	no	yes	yes	yes	no																			1							1	1
1	yes	no	no	yes	no	no	no	yes	yes	---	---																			1				1				1
1	yes	no	---	---	---	---	---	---	---	---	---																				1							1
6	yes	no	---	---	---	---	---	---	---	---	---																				1							1
1	yes	no	---	---	---	---	---	---	---	---	---																				1							1
6	yes	no	---	---	---	---	---	---	---	---	---																				1							1
7	yes	no	yes	yes	no	yes	no	no	yes	---	---																			1		1	1					1
1	yes	no	---	---	---	---	---	---	---	---	---																				1							1
4	yes	no	---	---	---	---	---	---	---	---	---																				1							1
3	yes	no	yes	yes	no	no	no	yes	yes	no	---																			1							1	1
1	yes	no	---	---	---	---	---	---	---	---	---																				1							1
6	yes	no	yes	no	no	yes	Yes	yes	yes	---	---																			1			1				1	1
1	yes	no	---	---	---	---	---	---	---	---	---																				1							1
5	yes	no	yes	yes	no	yes	no	no	yes	---	---																			1		1	1					1
5	yes	no	---	---	---	---	---	---	---	---	---																				1							1
6	yes	no	yes	yes	no	yes	no	yes	yes	---	---																			1			1					1
1	yes	no	---	---	---	---	---	---	---	---	---																				1							1
3	yes	no	yes	yes	no	yes	no	yes	yes	---	---																			1			1					1
1	yes	no	---	---	---	---	---	---	---	---	---																				1							1
1	yes	no	yes	yes	no	no	no	no	yes	---	---																			1		1						1
3	yes	no	yes	yes	no	yes	no	yes	yes	---	---																			1			1					1
3	yes	no	no	yes	no	yes	no	yes	yes	yes	---																			1			1	1				1
---	no	---	---	---	---	---	---	---	---	---	---																								1			1
1	yes	no	---	---	---	---	---	---	---	---	---	005ee0f3-9d3b-4a44-a80b-356ae54b3946																			1							1
7	yes	no	yes	yes	no	no	no	yes	yes	yes	yes	0121dc63-98db-4b4b-aab8-5a4ea05194c5																		1								1
	yes	no	yes	yes	no	no	no	yes	yes	yes	yes	01bb5406-eead-49de-a751-c072f550ab67	female	1	1	1	---	---	no	5	1	---	---	---	---	---	28	yes	1	1
6	yes	no	yes	yes	no	yes	no	yes	yes	---	---	01be4e12-730f-4238-afe2-c4c2daf67565																		1			1					1
	yes	---	yes	yes	no	no	no	yes	yes	yes	yes	02260f37-0af9-49a4-9651-019dbdef57d5	female	0	1	2	---	---	no	6	1	---	---	---	---	---	40	yes		1
3	yes	---	yes	yes	no	no	no	yes	yes	yes	yes	02358901-fdf4-4f74-8701-d77d8efdc21c	male	1	1	2	---	---	yes	8	1	---	---	yes	---	50000	33	yes		1
1	no	---	---	---	---	---	---	---	---	---	---	0275dcd1-7415-4471-8ba7-448c96c4303c																							1			1
	yes	---	yes	yes	no	no	no	yes	yes	yes	yes	02c59266-7f31-47f2-837e-975713af05c5	male	1	1	10	---	---	no	12	3	---	---	---	---	---	39	yes		1
1	no	---	---	---	---	---	---	---	---	---	---	044dfa13-f79a-452a-a6d4-ed3c96002d13																							1			1
6	yes	---	yes	yes	no	no	no	yes	yes	yes	yes	04849696-19fb-4873-a3a5-98124c6d454f	female	0	1	3	---	---	no	3	1	---	---	---	---	---	22	yes		1
6	yes	no	---	---	---	---	---	---	---	---	---	04c1091a-b964-4400-8575-2b0edabe228d																			1							1
3		---										04cc5527-63a6-4383-895c-7fc1789016d3	male	1	1	5	---	---	yes	8	2	---	---	yes	---	30000	25	yes
1	no	---	---	---	---	---	---	---	---	---	---	04d8508a-79dc-4ef3-a5ee-4912e6e98ace																							1			1
6	yes	---	yes	yes	no	no	no	yes	yes	yes	yes	04e7540c-47aa-468d-af50-2849293af644	female	1	1	2	---	---	no	3	1	---	---	---	---	---	26	yes	1	1
4	yes	no	yes	yes	no	no	no	yes	yes	yes	yes	05919a1a-8ccc-4258-883d-0653ac431662																		1								1
3	yes	---	yes	yes	no	no	no	yes	yes	yes	yes	05bebd19-b9d8-4684-8db7-a1cafaeb2a0d	female	1	1	2	---	---	no	3	2	---	---	---	---	---	26	yes		1
6	yes	no	---	---	---	---	---	---	---	---	---	068c1e0f-5273-4887-a968-a6259a8defea																			1							1
4	yes	no	---	---	---	---	---	---	---	---	---	071cf0d5-34b3-4f08-a792-0e384d3d50c7																			1							1
7	yes	---	yes	yes	no	no	no	yes	yes	yes	yes	086a56a3-44f1-4bb5-a8ce-772072cd5a91	female	0	1	6	---	---	---	3	3	---	---	---	---	---	15	yes	1	1
6	yes	---	yes	yes	no	no	no	yes	yes	yes	yes	08a1c4ef-45bf-41f7-919d-4232f56e4b55	male	1	1	1	---	---	yes	48	1	---	---	yes	6000	30000	30	yes		1
	yes	---	yes	yes	no	no	no	yes	yes	yes	yes	08dc35ae-f338-4f25-8ae8-0818db1d6d4c	male	1	1	1	---	---	no	4	1	---	---	---	---	---	30	yes	1	1
3	yes	no	yes	yes	no	no	no	yes	yes	yes	yes	09147b34-329a-4086-8dbe-a64bdbc95f89	female	0	1	3	---	---	no	3	6	---	---	---	---	---	22	yes		1
3	yes	---	yes	yes	no	no	no	yes	yes	yes	yes	0a4b58fc-29ab-447b-a76d-b761ab82a0a7	female	1	3	3	3	3	no	8	2	3	4	---	---	---	36	yes	1	1
6	yes	yes	yes	yes	no	no	no	no	yes	---	---	0b137396-a968-4493-9ff6-6b2f1fa64a18																		1		1						1
6	yes	yes	yes	no	no	no	no	no	yes	---	---	0bf9181c-da22-4c6e-9e46-97494c60ac58																		1		1					1	1
1	yes	no	yes	yes	no	no	no	yes	yes	yes	yes	0ccce2fd-2a11-417c-aeac-229afb8378d3	male	1	1	4	---	---	no	16	2	---	---	---	---	---	40	yes	1	1
1	yes	no	---	---	---	---	---	---	---	---	---	0cdd3232-ed19-42c2-9c7f-6799176dcb3d																			1							1
3	yes	no	yes	yes	no	yes	no	yes	yes	---	---	0cdfa0cd-a7b5-44cf-96ed-aea44b4b580e																		1			1					1
3	yes	---	yes	yes	no	no	no	yes	yes	yes	yes	0d704d4e-358a-41b9-8dd6-6a32102aa339	female	0	1	6	---	---	no	5	3	---	---	---	---	---	50	yes	1	1
	yes	---	yes	yes	no	no	no	yes	yes	yes	yes	0e1e3b8b-fe1b-4b11-a9d2-cc6b3afbe7c5	male	0	1	5	---	---	yes	8	2	---	---	yes	---	100000	31	yes	1	1
3	yes	---	yes	yes	no	no	no	yes	yes	yes	yes	0ed40ad7-3310-4ee3-96bd-9fb5394274c1	male	0	2	2	1	---	yes	24	1	3	---	yes	---	12000	23	yes		1
6	yes	no	yes	yes	no	yes	no	yes	yes	---	---	0f2d3705-fd51-454b-8f5c-a9887942c66f																		1			1					1
1	yes	no	---	---	---	---	---	---	---	---	---	0f2ec43f-ddaf-4f71-96aa-77f787c5c9d8																			1							1
6	yes	no	---	---	---	---	---	---	---	---	---	101f0e30-ef5a-4990-8bc1-8d2bb6e9f0bb																			1							1
3	yes	no	yes	yes	no	no	no	yes	yes	yes	yes	103036ad-c396-4d3c-931c-d5340f0c6d57																		1								1
3	yes	no	yes	yes	no	no	no	yes	yes	yes	yes	104515d3-9558-47dc-b2c6-6eef9d46483d	female	0	1	2	---	---	no	4	1	---	---	---	---	---	19	yes		1
3	yes	no	yes	yes	no	no	no	yes	yes	yes	yes	10c4454b-0c57-4228-acaa-c7fff26ec05b	male	0	1	10	---	---	no	16	9	---	---	---	---	---	27	yes		1
1	yes	---	yes	yes	no	no	no	yes	yes	yes	yes	1105504d-5844-4409-a3f4-0e4e8c35d868	male	1	1	1	---	---	yes	24	4	---	---	yes	---	50000	51	yes		1
3	yes	---	yes	yes	no	no	no	yes	yes	yes	yes	11696083-a46d-4201-b8b0-f5de793dea52	male	0	2	1	1	---	yes	12	1	4	---	yes	---	50000	39	yes		1
3	yes	no	yes	yes	no	no	no	yes	yes	yes	yes	116b4e8a-671f-40b3-95f0-c51d902ef667	female	0	1	8	---	---	---	3	6	---	---	---	---	---	16	yes		1
3	yes	---	yes	yes	no	no	no	yes	yes	yes	yes	116f383f-63d7-4546-b428-0cfb7b8004d6	male	0	1	4	---	---	yes	2	1	---	---	yes	---	10000	53	yes		1
	yes	no	yes	yes	no	no	no	yes	yes	yes	yes	120587ba-9a45-45b8-b619-54c23b46974b	female	0	1	2	---	---	no	4	2	---	---	---	---	---	26	yes	1	1
	yes	---	yes	yes	no	no	no	yes	yes	yes	yes	12ba92a6-87b8-497b-a026-4f13a0587139	female	1	1	3	---	---	no	3	1	---	---	---	---	---	31	yes		1
1	yes	no	yes	yes	no	yes	Yes	no	yes	---	---	133fbe0b-2d86-4e09-9058-53c393cbb5c4																		1		1	1					1
1	yes	no	yes	yes	no	yes	no	yes	yes	---	---	13b26945-4629-4636-a296-ef09ae632c11																		1			1					1
3	yes	no	yes	yes	no	yes	no	yes	yes	---	---	1468addd-c45c-489f-ba46-bffc53aa74a4																		1			1					1
1	no	---	---	---	---	---	---	---	---	---	---	14c11408-dda5-4a1b-a031-a1f29ece3a48																							1			1
1	yes	no	yes	yes	no	no	no	yes	yes	yes	yes	14fce4b7-f3b4-4313-ac29-5f62620039fe																		1								1
3	yes	no	yes	yes	no	no	no	yes	yes	yes	yes	15d1047e-def9-4b0d-8a5f-ef9f8f4538fc																	1	1								1
6	no	---	---	---	---	---	---	---	---	---	---	1675c91c-c14d-42d0-bbe7-dddc3d8344b0																							1			1
6	yes	no	---	---	---	---	---	---	---	---	---	16acd696-bd47-430a-a918-883d554e1676																			1							1
3	yes	no	---	---	---	---	---	---	---	---	---	18395b21-5e64-4be6-aff7-6967bd01c0ff																			1							1
6	yes	yes	no	no	no	yes	no	yes	yes	---	---	18d95c40-8485-4558-9112-35ebbb1d9616																		1			1	1			1	1
7	yes	---	yes	yes	no	no	no	yes	yes	yes	yes	19704620-9f84-48bd-9da4-71046ce4fca5	female	1	1	3	---	---	no	4	3	---	---	---	---	---	25	yes	1	1
7	yes	---	yes	yes	no	no	no	yes	yes	yes	yes	1a553dcb-64a7-4042-9536-edb38e22ea81	female	0	1	3	---	---	no	8	2	---	---	---	---	---	20	yes		1
3	yes	no	---	---	---	---	---	---	---	---	---	1bf95833-0de1-4a4d-9ba0-a181b759642e																			1							1
1	yes	no	---	---	---	---	---	---	---	---	---	1c1a3045-245c-49cc-90af-7942ab8e66c4																			1							1
6	yes	no	---	---	---	---	---	---	---	---	---	1c1f6ab4-6d4e-4509-8f40-36ec0cf88446																			1							1
1	yes	no	yes	yes	no	no	no	yes	yes	yes	yes	1c820a23-e91d-4504-99e3-adec9973ee0d																		1								1
6	yes	---	yes	yes	no	no	no	yes	yes	yes	yes	1e486939-ba02-4a56-813a-613a859762f3	male	1	1	1	---	---	yes	2	3	---	---	yes	---	20000	34	yes	1	1
1	yes	no	yes	yes	no	no	no	yes	yes	yes	yes	1edb877a-da92-455d-9c65-d95866469ae2	male	0	1	1	---	---	yes	28	1	---	---	yes	20000	70000	47	yes	1	1
	yes	---	yes	yes	no	no	no	yes	yes	yes	yes	1f1bf45f-acaa-4fd2-b4e1-635ea2f28bb5	male	0	1	1	---	---	no	4	1	---	---	---	---	---	21	yes	1	1
1	yes	no	---	---	---	---	---	---	---	---	---	1f59d94d-e800-472c-a6d4-7a9638d7398b																			1							1
3	yes	---	yes	yes	no	no	no	yes	yes	yes	yes	1fd033f7-d4d7-48f3-ab2b-23acfb24dccf	male	0	1	3	---	---	no	4	2	---	---	---	---	---	32	yes		1
2	yes	no	yes	yes	no	no	no	yes	yes	yes	yes	21021b2c-c060-4754-a0e4-4c35a8f6aa47	female	0	1	2	---	---	no	16	1	---	---	---	---	---	23	yes	1	1
6	yes	no	yes	no	no	yes	no	no	yes	---	---	22147770-8976-4e65-86e7-d1cabb007f88																		1		1	1				1	1
2	yes	no	yes	yes	no	no	no	yes	yes	yes	yes	223c9be6-ab16-4e1c-9851-46a7971c99e2																		1								1
1	yes	no	yes	yes	no	no	no	yes	yes	yes	yes	2339cff5-3c07-47bc-91aa-7b76b05683bb																		1								1
1	yes	no	---	---	---	---	---	---	---	---	---	23e88f7b-02b5-4ba5-b480-04a524cd7da7																			1							1
4	yes	no	---	---	---	---	---	---	---	---	---	246907eb-73ab-4824-8ff2-9157b60915c1																			1							1
1	yes	---	yes	yes	no	no	no	yes	yes	yes	yes	2589019d-0ebf-4786-bd0b-1ad669884647	female	0	1	2	---	---	no	48	1	---	---	---	---	---	23	yes	1	1
3	yes	no	yes	yes	no	no	no	yes	yes	yes	yes	25cb0304-3e06-4f8b-8d2c-b899e2030ba7																		1								1
6	yes	no	---	---	---	---	---	---	---	---	---	267aea27-573b-42d5-9190-5cdfade502c2																			1							1
1	yes	no	yes	yes	no	no	no	yes	yes	yes	yes	2689f0fe-9f18-4f4a-a966-3266ea3cc33c	male	0	1	1	---	---	yes	16	1	---	---	no	80000	140000	30	yes	1	1
	yes	---	yes	yes	no	no	no	yes	yes	yes	yes	26948898-ac60-4f0b-a55f-f0e149b3ab6c	male	0	1	5	---	---	yes	20	3	---	---	yes	---	10000	57	yes		1
3	yes	no	yes	yes	no	no	no	yes	yes	yes	yes	2737fb4e-4e4e-432f-9696-7e088b996745																		1								1
1	yes	no	---	---	---	---	---	---	---	---	---	2743fa63-a6e8-4537-a2b5-c3e7989accf6																			1							1
6	no	---	---	---	---	---	---	---	---	---	---	2771a74d-47c7-4c9c-a243-d219a303d4f0																							1			1
3	yes	no	yes	yes	no	no	no	yes	yes	yes	yes	28c4dbd4-ee8b-4f32-a222-434a540d655a	male	0	1	5	---	---	no	3	3	---	---	---	---	---	24	yes		1
7	yes	---	yes	yes	no	no	no	yes	yes	yes	yes	29670c61-7f23-458d-9d77-30b0797bc17e	female	0	1	5	---	---	no	1	2	---	---	---	---	---	24	yes	1	1
1	yes	no	yes	yes	no	no	no	yes	yes	yes	yes	2a6f49c4-b887-4f46-83cf-a59e9adbc9d9	female	0	1	5	---	---	no	12	3	---	---	---	---	---	30	yes		1
6	yes	yes	no	yes	no	no	no	yes	yes	---	---	2aba3376-e617-480c-9225-be448f96ff0a																		1				1				1
3	yes	---	yes	yes	no	no	no	yes	yes	yes	yes	2b93a141-8aed-4fe9-93d3-5df0d31254a4	female	0	2	1	1	---	no	20	2	10	---	---	---	---	35	yes	1	1
6	yes	---	yes	yes	no	no	no	yes	yes	yes	yes	2baa2727-912b-45a5-b8dc-b993c9a26ba2	female	1	1	1	---	---	no	3	1	---	---	---	---	---	22	yes		1
	yes	---	yes	yes	no	no	no	yes	yes	yes	yes	2bb9f9e1-cb83-46ec-97fb-02a0a7302b41	male	1	1	3	---	---	yes	4	4	---	---	yes	---	11000	32	yes		1
6	yes	no	yes	yes	no	yes	no	yes	yes	---	---	2c38a76b-35d9-4d01-8d03-0d976fa78461																		1			1					1
1	yes	---	yes	yes	no	no	no	yes	yes	yes	yes	2ca0d200-8371-464c-b698-b8a7d0cc54cf	female	0	1	1	---	---	no	32	1	---	---	---	---	---	28	yes		1
4	yes	yes	yes	yes	no	no	no	yes	yes	yes	yes	2de0896c-6126-4ead-a66c-b48aecd3b970	female	0	1	6	---	---	---	2	3	---	---	---	---	---	1	yes	1	1	1
3	yes	---	yes	yes	no	no	no	yes	yes	yes	yes	2dfdc8a7-1193-4def-97f6-c5f12fae6595	female	1	1	1	---	---	no	48	1	---	---	---	---	---	28	yes	1	1
1	yes	no	yes	yes	no	no	no	yes	yes	yes	yes	2ee08067-51da-4949-8db2-7f312e48a581																	1	1								1
7	yes	---	yes	yes	no	no	no	yes	yes	yes	yes	2fb1d1bc-b40e-4e9a-9fb1-fb8af8f3e426	female	1	1	1	---	---	yes	2	3	---	---	yes	---	100000	44	yes	1	1
3	yes	no	yes	yes	no	no	no	yes	yes	yes	yes	2fb8a400-03da-49eb-9648-c690d0226629																		1								1
6	yes	no	no	yes	no	no	no	yes	yes	---	---	315dfd44-68bf-4f4f-a263-0651ac876cb2																		1				1				1
6	yes	no	yes	yes	no	no	no	yes	yes	yes	yes	31a04f57-e4f7-4736-9041-97c01a2062f7																		1								1
3	yes	---	yes	yes	no	no	no	yes	yes	yes	yes	37283e27-8b2b-439d-a616-24cb2f0c2df3	male	0	2	1	7	---	yes	3	6	2	---	yes	---	20000	35	yes		1
3	yes	---	yes	yes	no	no	no	yes	yes	yes	yes	37c607c1-fa8a-4f23-b8c8-8f3ad5edbc8e	female	0	1	3	---	---	no	8	1	---	---	---	---	---	19	yes	1	1
7	yes	---	yes	yes	no	no	no	yes	yes	yes	yes	38291ea9-4519-415f-9734-c705f369840e	female	0	1	1	---	---	no	12	2	---	---	---	---	---	26	yes	1	1
1	yes	---	yes	yes	no	no	no	yes	yes	yes	yes	38e556a3-82ee-4db5-ac93-430152997973	male	0	1	3	---	---	yes	5	1	---	---	yes	---	60000	40	yes		1
1	yes	yes	yes	yes	no	no	no	yes	no	---	---	38e55daf-c130-42f7-b0a3-74e2e9058143																		1						1		1
6	yes	no	---	---	---	---	---	---	---	---	---	3922d172-028f-46f4-bedb-b2853848473a																			1							1
1	yes	no	yes	yes	no	no	no	yes	yes	no	---	394ee8cb-42ae-4c8e-9b71-7cbc026b6bfa																		1							1	1
6	yes	no	no	yes	no	no	no	no	yes	---	---	39a736d4-918c-47d9-9c5b-5a743b775d73																		1		1		1				1
1	yes	yes	yes	yes	no	yes	no	yes	yes	---	---	39e35199-e03a-4cb4-928f-801afd992e07																	1	1			1					1
2	yes	no	yes	yes	no	no	no	yes	yes	yes	yes	3a2bc4fd-77f5-4fa5-b1eb-482034971e87	female	0	1	1	---	---	no	32	1	---	---	---	---	---	25	yes	1	1
1	no	---	---	---	---	---	---	---	---	---	---	3ad5b34e-677d-4811-bb2e-cf3438f70232																							1			1
1	no	---	---	---	---	---	---	---	---	---	---	3af1142b-9fcb-4389-858e-cccfe8fd2843																							1			1
5	yes	no	yes	yes	no	no	no	yes	yes	yes	yes	3b6aea98-ebdb-464f-bc03-33185540f587	male	0	1	6	---	---	no	5	2	---	---	---	---	---	25	yes	1	1
4	yes	no	yes	yes	no	no	no	no	yes	---	---	3b94279d-6771-409d-8866-9b918eb2c263																		1		1						1
6	yes	no	no	yes	no	no	no	no	yes	---	---	3c1647a9-0edc-4ec5-be30-e3c4a4be7d2c																		1		1		1				1
	yes	---	yes	yes	no	no	no	yes	yes	yes	yes	3c28c64a-4c96-446b-a16e-05e0fc995a65	male	0	1	1	---	---	no	4	1	---	---	---	---	---	48	yes		1
6	yes	no	yes	yes	no	no	no	yes	yes	yes	yes	3c3cd0b5-9aa7-4d2f-989f-11b536d621bb																		1								1
6	yes	no	yes	yes	no	no	no	no	yes	---	---	3c7a4fc7-d861-4df4-a8f3-2a1b225c3b11																		1		1						1
6	yes	yes	yes	yes	no	no	no	no	no	---	---	3c991369-7f68-415d-bb4a-6caea8815f1c																		1		1				1		1
1	yes	no	---	---	---	---	---	---	---	---	---	3ca64781-801e-485c-ba3e-266f243fd47c																			1							1
3	yes	no	yes	yes	no	no	no	yes	yes	yes	yes	3cc6a9ae-9c25-4805-ba03-5482fba9f69a	female	1	1	6	---	---	no	2	2	---	---	---	---	---	24	yes	1	1
7	yes	no	yes	yes	no	no	no	yes	yes	yes	yes	3d62aec9-4791-46e6-a639-7c236dbbbd97																		1								1
1	yes	---	yes	yes	no	no	no	yes	yes	yes	yes	3d87ae7d-ba84-4334-8ad3-82aa283afc11	male	0	1	8	---	---	no	12	2	---	---	---	---	---	45	yes	1	1
6	yes	no	---	---	---	---	---	---	---	---	---	3dba7845-51f1-47c5-8932-b73dbdd661d8																			1							1
6	yes	yes	no	yes	no	no	no	yes	yes	---	---	3de719ef-3c3f-474f-9f40-dfeec30d5240																		1				1				1
	yes	---	yes	yes	no	no	no	yes	yes	yes	yes	3e1b46f3-6366-4442-9d46-c10a6146fc9f	male	0	1	6	---	---	yes	16	4	---	---	yes	---	20000	55	yes	1	1
6	yes	---	yes	yes	no	no	no	yes	yes	yes	yes	3e3b2646-9638-491e-9758-80161f19ec44	male	0	1	5	---	---	no	2	2	---	---	---	---	---	31	yes		1
1	yes	no	---	---	---	---	---	---	---	---	---	3f1e5553-bb09-4143-adda-bdfd6f54c916																			1							1
6	yes	yes	yes	yes	no	yes	Yes	no	yes	---	---	3f887ebf-2982-4a1a-ad54-376f2eb96b91																		1		1	1					1
3	yes	no	yes	yes	no	no	no	yes	yes	yes	yes	3fc12d77-0f36-416d-a5d1-d37a2bc9fd08																		1								1
7	yes	---	yes	yes	no	no	no	yes	yes	yes	yes	407a4d16-d15d-4e1a-b2fd-2cc9a11e7766	male	0	1	1	---	---	no	3	4	---	---	---	---	---	30	yes		1
3	yes	---	yes	yes	no	no	no	yes	yes	yes	yes	411bdd7a-92e6-49a4-9f0c-6fb135a4e2a0	male	0	1	5	---	---	yes	3	5	---	---	yes	---	55000	21	yes		1
1	yes	no	yes	yes	no	no	no	no	yes	---	---	42b62553-a238-4735-8b4e-95f798a7f12e																		1		1						1
6	yes	no	---	---	---	---	---	---	---	---	---	4439d7dc-0752-47d3-b8ea-62be3d26498c																			1							1
6	yes	no	yes	yes	no	no	no	yes	yes	yes	yes	446185de-65a0-4ccf-8702-fd45df41d628	male	0	1	1	---	---	yes	3	2	---	---	yes	2000	5000	27	yes		1
1	yes	no	yes	yes	no	no	no	no	yes	---	---	44ed4bd4-8d8c-4669-9afa-6a533fc50c59																		1		1						1
6	yes	no	yes	yes	no	no	no	yes	yes	yes	yes	4554b903-6917-471b-96e2-76958c97b3e2	female	0	2	3	3	---	no	8	2	4	---	---	---	---	18	yes	1	1
1	yes	no	yes	yes	no	yes	no	no	yes	---	---	470803e3-165a-417e-ab2b-74a652a031b6																		1		1	1					1
	yes	no	yes	yes	no	no	no	yes	yes	yes	yes	47a5bd1d-92b7-485d-b689-c9f64333874c	female	0	1	2	---	---	no	24	1	---	---	---	---	---	25	yes	1	1
1	no	---	---	---	---	---	---	---	---	---	---	47ab60b3-c761-45da-927f-4536eea67bfd																							1			1
3		---										4819c490-26d8-4262-9c89-0bf9d164d9a8	female	1	1	2	---	---	no	2	2	---	---	---	---	---	26	yes
1	yes	no	yes	yes	no	yes	no	no	yes	---	---	4840dd9a-d5f8-4855-abda-984d7a134aab																		1		1	1					1
1	yes	no	yes	yes	no	no	no	yes	yes	yes	yes	48ac8164-cad5-484b-a7df-5c69ac2151aa	male	0	1	2	---	---	no	7	7	---	---	---	---	---	23	yes	1	1
	yes	---	yes	yes	no	no	no	yes	yes	yes	yes	48b01d9e-5279-431b-a2dd-53d3fcbba006	female	1	1	1	---	---	no	8	1	---	---	---	---	---	31	yes	1	1
7	yes	no	yes	yes	no	no	no	yes	yes	yes	yes	4b0c26ee-cdd6-4a69-8222-478087062b30	male	0	1	10	---	---	---	6	4	---	---	---	---	---	17	yes		1
1	yes	no	---	---	---	---	---	---	---	---	---	4ba11c23-9312-4544-a038-303d8b2d6ea9																			1							1
6	yes	no	---	---	---	---	---	---	---	---	---	4baf5b4d-1b91-4a52-9342-5a51c17e7440																			1							1
1	yes	---	yes	yes	no	no	no	yes	yes	yes	yes	4beaa90b-6395-47ba-ac4a-87b53647068c	male	0	1	1	---	---	yes	8	1	---	---	yes	---	150000	43	yes	1	1
1	yes	no	yes	yes	no	no	no	yes	yes	yes	yes	4becc550-730d-4ada-a476-680048f78e43																		1								1
1	yes	no	yes	yes	no	no	no	yes	yes	yes	yes	4c851aec-d7fc-45a4-be0c-920245da8ca3																	1	1								1
1	yes	no	yes	yes	no	no	no	yes	yes	yes	yes	4d63eb7a-49d2-405d-bf8a-9f0a27c3e401	female	0	1	3	---	---	no	16	1	---	---	---	---	---	30	yes	1	1
1	yes	no	yes	yes	no	yes	no	yes	yes	---	---	4dbc8c46-38ed-4ead-9840-79933c69ebab																		1			1					1
3	yes	---	yes	yes	no	no	no	yes	yes	yes	yes	4dd791a9-587f-4fb3-8628-186b9eda77e0	male	0	1	8	---	---	no	3	6	---	---	---	---	---	24	yes		1
1	yes	no	yes	yes	no	no	no	no	yes	---	---	4dfe109b-604f-418c-84c3-d500ac0f8e68																		1		1						1
	yes	---	yes	yes	no	no	no	yes	yes	yes	yes	4e5b8808-f2eb-4d62-92e5-5f2686eec5e2	male	1	1	1	---	---	yes	8	2	---	---	no	---	40000	48	yes	1	1
6	yes	no	---	---	---	---	---	---	---	---	---	4f460d6f-9cef-41d3-beed-fcd9ca8aa549																			1							1
	yes	---	yes	yes	no	no	no	yes	yes	yes	yes	4fda74d4-6ca6-41d4-8938-ec0705e01ef1	male	1	1	1	---	---	yes	8	3	---	---	yes	---	20000	28	yes		1
	yes	---	yes	yes	no	no	no	yes	yes	yes	yes	5081e78c-6dcc-4459-9444-81d4438fb7b8	male	1	1	2	---	---	yes	3	1	---	---	yes	---	20000	23	yes		1
	yes	no	yes	yes	no	no	no	yes	yes	yes	yes	50ed234c-c035-4f54-941a-4076b680a02e	male	0	1	4	---	---	yes	3	4	---	---	yes	200000	200000	50	yes		1
1	yes	no	yes	yes	no	no	no	yes	yes	yes	yes	51212511-1a92-42cf-a7e5-8e6d4d023527																		1								1
3	yes	no	yes	yes	no	no	no	yes	yes	yes	yes	5143c5cf-5c22-4833-a03a-440d7a46da17																		1								1
6	yes	no	---	---	---	---	---	---	---	---	---	527c9a81-15c1-4221-b1ce-38629b79a1e5																			1							1
6	yes	---	yes	yes	no	no	no	yes	yes	yes	yes	52a7ffad-fecd-494f-aaaa-dcc3f9c50972	male	1	1	6	---	---	no	3	3	---	---	---	---	---	37	yes		1
6	yes	yes	yes	yes	no	no	no	no	yes	---	---	52b388f2-4281-4eba-b899-297599aa0d6f																		1		1						1
6	yes	no	---	---	---	---	---	---	---	---	---	534db469-d2b9-4b78-a222-a9839eecc81c																			1							1
	yes	---	yes	yes	no	no	no	yes	yes	yes	yes	536b2bcf-87e5-4b19-b744-6b67851460cd	male	0	2	4	3	---	yes	36	1	4	---	yes	---	70000	47	yes	1	1
	yes	---	yes	yes	no	no	no	yes	yes	yes	yes	54f21ac4-c7d1-4dd7-afe0-95416e2bf09b	male	1	1	6	---	---	no	4	1	---	---	---	---	---	28	yes		1
6	yes	---	yes	yes	no	no	no	yes	yes	yes	yes	554ea845-705b-4bb8-bab8-565a092487dd	female	1	1	1	---	---	no	2	1	---	---	---	---	---	31	yes		1
6	yes	no	no	yes	no	yes	no	yes	yes	---	---	555aa82b-789c-4b0d-b34a-305434ad2b21																		1			1	1				1
4	yes	no	yes	no	no	no	no	yes	yes	---	---	564ecab1-d85a-4214-b18e-7e58e8618ca0																		1							1	1
	yes	no	yes	yes	no	no	no	yes	yes	yes	yes	573a1595-2c9d-4a3a-b3db-9d7da988139b	male	0	1	3	---	---	yes	16	1	---	---	yes	70000	90000	25	yes		1
1	no	---	---	---	---	---	---	---	---	---	---	58ce3cfd-cf26-48f2-8ff2-455b279176a3																							1			1
1	yes	no	yes	yes	no	no	no	yes	yes	yes	yes	5a373f94-e336-48b4-aaaa-442dd824939d																		1								1
6	yes	yes	---	---	---	---	---	---	---	---	---	5addc3d3-6fcf-434a-b09d-483bd7f3715c																		1								1
3	yes	---	yes	yes	no	no	no	yes	yes	yes	yes	5ade63c1-5641-4ac9-b578-c5f1eeac2ac8	male	0	1	2	---	---	no	3	4	---	---	---	---	---	35	yes	1	1
5	yes	no	yes	yes	no	no	no	yes	yes	yes	yes	5b1eec36-3379-43d7-a05d-641b5f36de79	female	0	1	3	---	---	no	8	2	---	---	---	---	---	24	yes	1	1
	yes	---	yes	yes	no	no	no	yes	yes	yes	yes	5b92c0cc-769c-463a-a388-b6331538b36b	male	0	1	4	---	---	yes	20	3	---	---	yes	---	49000	57	yes	1	1
1	yes	no	---	---	---	---	---	---	---	---	---	5c304eb3-866a-4a16-a6e8-46b3776897cf																			1							1
7	yes	no	yes	yes	no	no	no	yes	yes	yes	yes	5c77470f-5c3f-4424-baab-1cbdfa928f26	male	0	1	1	---	---	no	12	1	---	---	---	---	---	23	yes		1
6	yes	no	no	yes	no	no	no	yes	yes	---	---	5c846687-c4ca-4803-977f-242288337e2b																		1				1				1
4	yes	---	yes	yes	no	no	no	yes	yes	yes	yes	5e074b9b-bea7-4ad8-ae6b-3a132f274a86	male	1	1	3	---	---	yes	2	1	---	---	yes	---	75000	31	yes	1	1
1	yes	no	---	---	---	---	---	---	---	---	---	5e530fae-f430-4828-8305-60ff1dae31d9																			1							1
6	yes	no	yes	yes	no	yes	no	no	yes	---	---	5ed0b089-2e63-4648-8bcb-1afe083a8af9																		1		1	1					1
7	yes	no	yes	yes	no	no	no	yes	yes	yes	yes	5fcdafab-d97f-45fc-b233-155f1994295b	male	1	1	6	---	---	yes	3	2	---	---	yes	70000	300000	50	yes		1
1	yes	no	yes	yes	no	no	no	yes	yes	yes	yes	6034c9df-65b3-43c7-82a2-3d0d01404484	female	0	1	3	---	---	---	16	2	---	---	---	---	---	9	yes	1	1
6	yes	---	yes	yes	no	no	no	yes	yes	yes	yes	61df08d0-acf2-45cb-aa11-e032a1d199d3	female	1	1	2	---	---	no	2	1	---	---	---	---	---	34	yes		1
3	yes	no	yes	yes	no	no	no	yes	yes	yes	yes	620e163e-469b-464a-a8d7-bcbb464c3241																	1	1								1
3	yes	no	yes	yes	no	no	no	yes	yes	yes	yes	622b7063-749b-4ef0-aba8-2f5ab3e8e63e																		1								1
6	yes	no	---	---	---	---	---	---	---	---	---	626d6bdf-e89b-41d7-95af-5a5395af6e9f																			1							1
1	no	---	---	---	---	---	---	---	---	---	---	62b1372d-f1cb-4237-8fd2-2b87ba7800ea																							1			1
1	yes	no	---	---	---	---	---	---	---	---	---	64f49afa-40a1-431f-94da-73ae5edbba6a																			1							1
	yes	---	yes	yes	no	no	no	yes	yes	yes	yes	65107f92-a8df-4a22-819c-eae3d3e6f3c1	male	0	1	1	---	---	no	8	1	---	---	---	---	---	39	yes	1	1
1	yes	no	yes	yes	no	no	no	yes	yes	yes	yes	651a790e-5398-4b81-83cc-306a9efee38e	female	1	1	4	---	---	yes	12	2	---	---	yes	200000	140000	52	yes	1	1
3	yes	---	yes	yes	no	no	no	yes	yes	yes	yes	65fa27a3-75f9-43ae-be8f-716ca9eac226	male	0	1	5	---	---	no	36	3	---	---	---	---	---	40	yes	1	1
6	yes	---	yes	yes	no	no	no	yes	yes	yes	yes	666ade7d-5c05-467b-84a3-22331c5317aa	male	1	1	12	---	---	no	30	2	---	---	---	---	---	37	yes		1
	yes	no	yes	yes	no	no	no	yes	yes	yes	yes	66885c28-c7e7-452c-9b4e-d7fd0dde9ed6	male	0	1	3	---	---	yes	24	2	---	---	yes	80000	100000	22	yes	1	1
6	yes	yes	yes	yes	no	no	no	yes	yes	no	---	66d7a31c-363e-4e6b-aa2d-31e893b5d933																		1							1	1
1	yes	no	yes	yes	no	no	no	yes	yes	yes	yes	6793cbf4-04b3-478b-adda-58d1cdb5bc55	male	0	1	4	---	---	yes	12	2	---	---	yes	10000	70000	42	yes	1	1
1	yes	no	yes	yes	no	no	no	yes	yes	no	---	68627056-43b2-46af-926d-1bd6b94c2bb2																		1							1	1
3	yes	yes	yes	yes	no	no	no	yes	yes	yes	yes	6864db84-4f2a-4294-a6eb-2469f3d3aec0																		1								1
6	yes	---	yes	yes	no	no	no	yes	yes	yes	yes	689b984e-2700-4b02-a16d-f1d919b23d53	male	1	1	2	---	---	no	3	5	---	---	---	---	---	35	yes	1	1
3	yes	no	yes	yes	no	no	no	yes	yes	yes	yes	68c26f74-42c4-48a7-82e5-0202db05291d	female	1	1	1	---	---	no	4	1	---	---	---	---	---	21	yes	1	1
	yes	---	yes	yes	no	no	no	yes	yes	yes	yes	68c8c0a9-8408-4bf9-b3c7-aec8b36b8b1a	male	0	1	1	---	---	yes	6	5	---	---	yes	---	150000	36	yes	1	1
4	yes	no	---	---	---	---	---	---	---	---	---	68ef41f8-1994-4c8f-98b9-5d1167f73d98																			1							1
1	yes	no	yes	yes	no	no	no	yes	yes	yes	yes	69854ce8-1872-4f3e-9435-45ffc3657005																		1								1
1	yes	---	yes	yes	no	no	no	yes	yes	yes	yes	6a46ec69-63de-4e46-85d8-e2ee09afb48c	male	0	1	4	---	---	yes	12	1	---	---	yes	---	100000	40	yes	1	1
1	yes	no	yes	yes	no	no	no	yes	yes	yes	yes	6b45a843-f52a-4bc6-952d-fc7b57ad85c3	female	0	1	3	---	---	no	4	2	---	---	---	---	---	32	yes	1	1
6	yes	yes	no	no	no	no	no	yes	yes	---	---	6b5ad6f9-735e-47d8-b819-640911dfa848																	1	1				1			1	1
3	yes	no	yes	yes	no	no	no	yes	yes	yes	yes	6bfbecd8-7143-4476-a17f-896a85f7eadf	male	1	1	4	---	---	yes	2	1	---	---	yes	70000	100000	35	yes		1
6	yes	no	---	---	---	---	---	---	---	---	---	6c7cb628-0458-46ba-8195-bf3da29c45a6																			1							1
4	yes	no	yes	yes	no	no	no	yes	yes	yes	yes	6e174a8f-c2f3-4799-8380-acaf641667d7																	1	1								1
6	yes	yes	no	yes	no	no	no	no	yes	---	---	6ef82cbb-6634-4c19-af61-f830a5e01532																		1		1		1				1
6	yes	no	no	no	no	no	no	yes	yes	---	---	6f2fbd50-23b9-4c5b-843a-4c74c74e8b9c																		1				1			1	1
4	yes	no	---	---	---	---	---	---	---	---	---	6f4539c6-0bee-412c-8d98-8b2ff9329569																			1							1
6	yes	yes	yes	yes	no	no	no	no	yes	---	---	701081da-b504-49cd-8b38-7f3146726c60																		1		1						1
4	yes	---	yes	yes	no	no	no	yes	yes	yes	yes	70306951-575d-4a3e-be18-cd9e48dbcd99	male	1	1	1	---	---	yes	16	2	---	---	yes	---	10000	28	yes	1	1
1	yes	no	---	---	---	---	---	---	---	---	---	705546a1-a929-46cd-8b31-2a2b8a574773																			1							1
	yes	---	yes	yes	no	no	no	yes	yes	yes	yes	713ae8a1-ef38-4a49-a0c9-bd67b5adace5	male	1	1	5	---	---	no	4	1	---	---	---	---	---	45	yes		1
6	yes	no	no	yes	no	no	no	no	yes	---	---	7143d9df-3111-455e-bd52-411d9f255087																		1		1		1				1
3	yes	---	yes	yes	no	no	no	yes	yes	yes	yes	714c7cf3-a576-4b0c-a12f-dfb9cccfe4da	male	0	1	2	---	---	yes	52	1	---	---	yes	---	20000	24	yes	1	1
1	yes	yes	yes	yes	no	no	no	yes	yes	yes	yes	7152486d-7bc5-420c-b689-7828b4ef529e																		1								1
3	yes	---	yes	yes	no	no	no	yes	yes	yes	yes	71dba9b5-9dda-4359-af57-c6ad6f0f94f8	male	0	1	6	---	---	no	2	6	---	---	---	---	---	23	yes	1	1
7	yes	---	yes	yes	no	no	no	yes	yes	yes	yes	71f2e17b-f009-46fe-baad-1b704d51c7c8	female	1	1	3	---	---	no	4	1	---	---	---	---	---	34	yes		1
	yes	no	yes	yes	no	no	no	yes	yes	yes	yes	729c65c7-ad0b-494b-8759-192365334f42	female	1	1	2	---	---	no	4	1	---	---	---	---	---	40	yes	1	1
1	yes	no	---	---	---	---	---	---	---	---	---	72a14a85-63ef-47bc-968a-e79ee0619ea8																			1							1
1	yes	no	yes	yes	no	no	no	yes	yes	yes	yes	73cbdef9-cf0e-4d80-bc80-3ee81737ba13																		1								1
3	yes	no	yes	yes	no	no	no	yes	yes	yes	yes	754a8cb7-2332-4792-b728-67852d969002																		1								1
2	yes	no	yes	yes	no	no	no	yes	yes	yes	yes	755d6462-951f-4abc-be36-f49287c521ad	female	1	1	1	---	---	no	3	1	---	---	---	---	---	30	yes	1	1
1	no	---	---	---	---	---	---	---	---	---	---	76995857-25e6-4cb9-8dcb-41b5ed0f62e6																							1			1
1	yes	no	yes	yes	no	yes	no	yes	yes	---	---	77094d42-4365-46ee-932c-35f8b39465cb																		1			1					1
6	yes	no	yes	yes	no	no	no	no	yes	---	---	78786a23-949d-4206-9a84-19c403e31264																		1		1						1
5	yes	no	---	---	---	---	---	---	---	---	---	78f80c18-bb2c-4b24-9fa0-376d20119f23																			1							1
	yes	no	yes	yes	no	no	no	yes	yes	yes	yes	7924a781-c660-4ae4-b0e1-55ba5226fd4e	male	0	1	13	---	---	no	16	2	---	---	---	---	---	45	yes	1	1
1	yes	no	yes	yes	no	yes	no	yes	yes	---	---	79ee57d1-cacb-4053-82de-4009f6c761d6																		1			1					1
	yes	no	yes	yes	no	no	no	yes	yes	yes	yes	79fb2aa0-2c05-4ad5-99c9-6f55d440d188	male	1	1	1	---	---	no	4	1	---	---	---	---	---	32	yes		1
3	yes	no	yes	yes	no	no	no	yes	yes	yes	yes	7bb42932-a8b3-4bb6-b5e1-7654b5f0462b																		1								1
1	yes	no	---	---	---	---	---	---	---	---	---	7bdb0851-afc8-4c02-b5bd-4538aa58a922																			1							1
7	yes	---	yes	yes	no	no	no	yes	yes	yes	yes	7d02342a-54ff-4f36-9296-3118c57d69de	male	0	1	3	---	---	---	2	3	---	---	---	---	---	0	yes	1	1
6	yes	no	yes	yes	no	yes	no	no	no	---	---	7dac6fa4-c2b2-4ebf-9cd6-37808402dfb3																		1		1	1			1		1
1	no	---	---	---	---	---	---	---	---	---	---	7fa3c048-7de7-4a30-8850-4808bdaa57af																							1			1
3	yes	---	yes	yes	no	no	no	yes	yes	yes	yes	7fc56e89-dec1-42e5-850b-7ce951d574b5	female	1	1	5	---	---	no	2	2	---	---	---	---	---	30	yes	1	1
	yes	---	yes	yes	no	no	no	yes	yes	yes	yes	7ffa06a1-c544-42ca-b4fe-b44f762535c8	male	1	2	5	2	---	no	2	1	3	---	---	---	---	42	yes	1	1
	yes	no	yes	yes	no	no	no	yes	yes	yes	yes	80fb597f-c734-4ab9-b281-d3ee38297290	male	1	1	9	---	---	yes	4	1	---	---	yes	40000	100000	31	yes	1	1
1	yes	no	---	---	---	---	---	---	---	---	---	82488793-5675-4a4e-8c58-70786556d039																			1							1
1	yes	no	---	---	---	---	---	---	---	---	---	826c446c-1b99-4988-b02a-fbd4e8db2131																			1							1
3	yes	---	yes	yes	no	no	no	yes	yes	yes	yes	827b9d6b-d7d4-4bc0-a84f-a4753460f3bb	female	0	1	1	---	---	no	8	1	---	---	---	---	---	21	yes	1	1
3	yes	no	yes	yes	no	no	no	yes	yes	yes	yes	82fd90ed-db5d-4a39-9eb8-4d6408df1d74	female	1	1	2	---	---	no	36	2	---	---	---	---	---	30	yes	1	1
	yes	---	yes	yes	no	no	no	yes	yes	yes	yes	835e97e6-1a5a-4e3f-ad0a-bc905855a15d	male	0	1	3	---	---	yes	20	1	---	---	yes	---	30000	26	yes	1	1
6	yes	no	no	yes	no	no	no	no	yes	---	---	8414a944-6abc-4efa-810b-5d2f4f3a5426																		1		1		1				1
3	yes	---	yes	yes	no	no	no	yes	yes	yes	yes	8441110b-e4f1-4b6e-82f6-fcb2445a9ea5	male	0	1	1	---	---	yes	8	1	---	---	yes	---	1000	46	yes	1	1
	yes	---	yes	yes	no	no	no	yes	yes	yes	yes	84d3cafa-8c0a-4c2d-82fb-b46ffb0e1be3	male	0	1	7	---	---	no	1	3	---	---	---	---	---	20	yes		1
5	yes	no	yes	yes	no	no	no	yes	yes	yes	yes	8658deba-7652-4eaf-a4f0-613c109af179	female	1	1	3	---	---	no	2	1	---	---	---	---	---	24	yes		1
1	yes	---	yes	yes	no	no	no	yes	yes	yes	yes	86ff954a-b742-4328-9344-9066b49624e4	male	0	1	1	---	---	yes	8	1	---	---	yes	---	150000	23	yes	1	1
1	no	---	---	---	---	---	---	---	---	---	---	872981ff-8113-40b0-82e2-c23a52353047																							1			1
1	yes	no	yes	yes	no	no	no	no	yes	---	---	89481799-b22d-435f-a1d7-99c4c241b6d5																		1		1						1
4	yes	no	yes	yes	no	yes	no	yes	yes	---	---	89674c2a-2c62-4795-8422-a645ed5ddb37																		1			1					1
3	yes	no	yes	yes	no	no	no	yes	yes	yes	yes	8a06f21b-7b0a-4691-bfa0-4ca7461d2fda																		1								1
1	yes	no	yes	yes	no	yes	no	yes	yes	---	---	8a74e71e-095f-4358-b7eb-7a974ad2b7d5																		1			1					1
1	yes	no	yes	yes	no	no	no	yes	yes	no	---	8ba0cdb8-94f5-4ec5-a1a9-976c4ea1772a																		1							1	1
6	yes	no	yes	no	no	no	no	yes	yes	---	---	8d106902-6809-4739-a9de-ffa7d0e73d03																		1							1	1
	yes	---	yes	yes	no	no	no	yes	yes	yes	yes	8db6a223-8af1-4434-80fa-a97c98cc147d	male	0	1	5	---	---	no	2	1	---	---	---	---	---	28	yes		1
6	yes	no	---	---	---	---	---	---	---	---	---	8e60d406-44e4-433b-b266-52aba8e0428b																			1							1
1	yes	no	---	---	---	---	---	---	---	---	---	9025f209-3441-427d-b30d-7aacc8839828																			1							1
6	yes	yes	no	yes	no	no	Yes	yes	yes	---	---	918e2d97-ba10-4e90-943b-1e7b91603658																		1			1	1				1
1	yes	---	yes	yes	no	no	no	yes	yes	yes	yes	91986a8c-5755-4859-a930-98b976acbdde	female	1	1	3	---	---	no	12	1	---	---	---	---	---	25	yes		1
2	yes	no	yes	yes	no	no	no	yes	yes	yes	yes	921b1264-f944-4c8d-b726-cb02d6e51f56																		1								1
	yes	---	yes	yes	no	no	no	yes	yes	yes	yes	923ac683-23ae-4f47-8630-924ab56a0970	male	0	1	6	---	---	no	8	3	---	---	---	---	---	31	yes		1
	yes	---	yes	yes	no	no	no	yes	yes	yes	yes	9247513c-94ad-43fa-a5df-7bc58bfdd653	male	1	1	1	---	---	yes	3	1	---	---	yes	---	5000	36	yes	1	1
3	yes	no	yes	yes	no	no	no	yes	yes	yes	yes	924ad165-b82a-4813-88b8-685d91573c3f	female	0	1	5	---	---	no	8	2	---	---	---	---	---	28	yes		1
1	yes	no	yes	yes	no	no	no	yes	yes	no	---	9275f70d-401a-4e2e-8223-74b476fb778c																		1							1	1
	yes	---	yes	yes	no	no	no	yes	yes	yes	yes	930f1b50-cdbf-4e51-8fa4-b9cb07132f7c	male	1	1	2	---	---	no	4	2	---	---	---	---	---	19	yes		1
1	yes	no	yes	yes	no	no	no	yes	yes	yes	yes	93adc490-c327-494e-af5c-320e50059725																	1	1								1
3	yes	no	yes	yes	no	no	no	yes	yes	yes	yes	93d2e154-c168-40f7-b305-b7fbcb7a4a88																		1								1
6	yes	no	yes	yes	no	yes	no	no	yes	---	---	94114400-a7fe-4657-a21f-b1e8eb2ae6b0																		1		1	1					1
1	yes	no	---	---	---	---	---	---	---	---	---	950fce5e-9c72-455f-8887-4b96a46532c1																			1							1
1	no	---	---	---	---	---	---	---	---	---	---	95961e30-2b4c-4850-b90f-516fd1622e2d																							1			1
3	yes	---	yes	yes	no	no	no	yes	yes	yes	yes	95a6d468-c33f-4e6a-a3a2-a2f61c3fb7b9	male	1	1	1	---	---	yes	3	1	---	---	yes	---	80000	29	yes	1	1
6	yes	---	yes	yes	no	no	no	yes	yes	yes	yes	960b2f70-cae1-4997-b27c-bf62aac75ebe	male	1	1	12	---	---	no	1	4	---	---	---	---	---	36	yes		1
1	yes	no	---	---	---	---	---	---	---	---	---	96591ee2-dde0-4877-b5b1-6ebabbda7dab																			1							1
5	yes	no	yes	yes	no	no	no	yes	yes	yes	yes	96afeee5-65e0-48f1-961d-685fb5db2d43	male	0	1	1	---	---	yes	8	1	---	---	yes	20000	50000	34	yes	1	1
1	yes	no	yes	yes	no	yes	no	no	yes	---	---	96f75c89-093c-4e8d-bd00-a6f750123f59																		1		1	1					1
3	yes	---	yes	yes	no	no	no	yes	yes	yes	yes	9718ddf4-bc6f-49a5-b024-c98210a13310	female	0	1	1	---	---	no	7	1	---	---	---	---	---	22	yes		1
3	yes	no	yes	yes	no	no	no	yes	yes	yes	yes	97641e2a-285c-470a-8db8-a322b69be6fd																	1	1								1
	yes	---	yes	yes	no	no	no	yes	yes	yes	yes	9799bac6-6efb-42a7-bcaa-dfa0d6df1fad	female	0	1	2	---	---	no	2	2	---	---	---	---	---	68	yes	1	1
7	yes	---	yes	yes	no	no	no	yes	yes	yes	yes	98e6efab-6e09-41dc-b4f6-22fb4391335e	female	0	1	2	---	---	no	2	1	---	---	---	---	---	26	yes	1	1
1	yes	yes	yes	yes	no	no	no	no	no	---	---	9a03c52b-fb5b-4bfc-ada7-8cd8f8b87ac6																		1		1				1		1
3	yes	---	yes	yes	no	no	no	yes	yes	yes	yes	9b29127d-7c43-418c-9ec8-6f53a954b537	female	1	2	2	2	---	---	48	2	2	---	---	---	---	4	yes
1	no	---	---	---	---	---	---	---	---	---	---	9bebc41b-1150-4c44-9fec-49bbd9ff85fb																							1			1
6	yes	no	yes	yes	no	no	no	yes	yes	yes	yes	9bf8c2b8-2474-4c73-ba88-8f21e34486cd																		1								1
1	yes	no	---	---	---	---	---	---	---	---	---	9c116601-45f4-4d4f-b5be-dcf438ab252e																			1							1
	yes	---	yes	yes	no	no	no	yes	yes	yes	yes	9c1a1276-e959-43a0-b947-8d80c096a071	female	0	1	2	---	---	yes	2	2	---	---	yes	---	25000	35	yes		1
6	yes	yes	no	yes	no	yes	no	yes	yes	---	---	9c4fe812-3bde-4259-860d-f0294a4c97bf																		1			1	1				1
6	yes	no	---	---	---	---	---	---	---	---	---	9cb25ec1-a345-491d-aa16-af0e5a7786e6																			1							1
1	yes	no	no	yes	no	yes	no	yes	yes	---	---	9cdaf271-75c6-4b25-81d7-af4fe97c19d0																		1			1	1				1
3	yes	no	---	---	---	---	---	---	---	---	---	9e22aa68-48a7-49c1-b099-a61d63e4e4d9																			1							1
3	yes	no	yes	yes	no	yes	no	yes	yes	---	---	9e2edde9-db90-42ba-b66b-d3e79d442ece																		1			1					1
4	yes	no	yes	yes	no	no	no	yes	yes	yes	yes	9ea91ec0-81ea-4de1-9e24-308c4f2c113c																		1								1
	yes	no	yes	yes	no	no	no	yes	yes	yes	yes	9eec9aa3-4bd9-48ce-9741-8518c4d6f986	female	0	1	3	---	---	no	16	1	---	---	---	---	---	20	yes	1	1
1	yes	no	yes	yes	no	yes	no	no	yes	---	---	9f6dbf2f-e853-4342-9db5-c78e92e94ebe																		1		1	1					1
6	yes	no	---	---	---	---	---	---	---	---	---	9fdf4157-ea80-4615-aa07-2cd157a5f268																			1							1
7	yes	no	yes	yes	no	no	no	yes	yes	yes	yes	a1f70f2f-601f-453c-a86f-239a97abdf4d																		1								1
6	yes	no	yes	yes	no	no	no	yes	yes	yes	yes	a2156f43-fa32-4546-902b-a6ec6b73ab1b																		1								1
3	yes	---	yes	yes	no	no	no	yes	yes	yes	yes	a325b21e-20e1-4c14-8a2c-e204f2a8a8d2	male	0	1	1	---	---	yes	2	1	---	---	yes	---	5000	22	yes		1
3	yes	no	yes	yes	no	no	no	yes	yes	yes	yes	a6634261-383d-4adf-84c6-719abb6a344e	male	0	1	5	---	---	yes	4	8	---	---	yes	7000	1000	70	yes		1
1	no	---	---	---	---	---	---	---	---	---	---	a914be64-0636-4e7a-836b-ca04f2bc481c																							1			1
1	yes	no	yes	yes	no	no	no	yes	yes	yes	yes	a93587eb-81a5-4205-be56-cb9ab190579b																		1								1
6	yes	no	---	---	---	---	---	---	---	---	---	a94ef3e2-919b-413f-8a2c-2c637bd09228																			1							1
3												a9a3cb82-2dd6-4e84-a546-9e48aa602552	female	1	1	1	---	---	no	4	1	---	---	---	---	---	21	yes
6	yes	---	yes	yes	no	no	no	yes	yes	yes	yes	a9e36246-d65b-4e39-899c-47c901b3c3c8	female	0	1	6	---	---	no	3	2	---	---	---	---	---	23	yes		1
1	yes	no	---	---	---	---	---	---	---	---	---	aa911f9c-6644-415f-af77-1a2b5a334997																			1							1
3	yes	---	yes	yes	no	no	no	yes	yes	yes	yes	aafaf7c5-0696-4059-a707-7c777a7ad23b	male	0	1	1	---	---	no	8	7	---	---	---	---	---	24	yes	1	1
	yes	no	yes	yes	no	no	no	yes	yes	yes	yes	acec22e6-5c29-4a8c-b958-84773a6a39ea	female	0	1	1	---	---	no	12	2	---	---	---	---	---	25	yes		1
4	yes	no	---	---	---	---	---	---	---	---	---	adb41a22-7c15-4b63-8055-7115fb912f10																			1							1
6	yes	no	no	yes	no	yes	no	yes	yes	---	---	ae7a1c02-d218-44af-a602-e1012ca1178d																		1			1	1				1
1	yes	no	---	---	---	---	---	---	---	---	---	ae9e07c1-3c7f-4c40-9c3f-029a066a05f0																			1							1
1	yes	no	---	---	---	---	---	---	---	---	---	aebf6671-195d-41a7-b50d-4ae2a747a08d																			1							1
6	yes	no	yes	yes	no	no	no	no	yes	---	---	aee9f3c5-04e8-4c1a-9a2f-18ad39cd8234																		1		1						1
3	yes	no	yes	yes	no	no	no	yes	yes	yes	yes	af2950b0-5da2-4fc4-aa40-8f915323433a	male	0	1	8	---	---	yes	3	2	---	---	yes	14000	225000	35	yes		1
1	yes	---	yes	yes	no	no	no	yes	yes	yes	yes	b03f6ff0-d614-4f22-92c5-dc5a8abb3020	male	0	1	4	---	---	no	32	2	---	---	---	---	---	27	yes		1
6	yes	no	---	---	---	---	---	---	---	---	---	b28afdb3-db92-4633-8ef5-2392ff5d8bc0																			1							1
1	no	---	---	---	---	---	---	---	---	---	---	b2a396c4-f2d7-4687-ac1c-f11e38cc2967																							1			1
7	yes	no	yes	yes	no	no	no	yes	yes	yes	yes	b31dc2f4-905c-437b-94ae-5476cba705b7	female	1	1	4	---	---	yes	8	2	---	---	yes	70000	50000	44	yes	1	1
7	yes	---	yes	yes	no	no	no	yes	yes	yes	yes	b35da2e1-f768-4bcf-9478-0c426047d050	male	1	1	4	---	---	yes	2	3	---	---	yes	---	75000	33	yes		1
1	yes	no	yes	yes	no	no	no	yes	yes	yes	yes	b4199fa9-11e7-4415-aa95-183e09a730aa	male	0	1	3	---	---	yes	4	1	---	---	yes	105000	120000	30	yes		1
1	yes	no	no	yes	no	no	no	yes	yes	---	---	b4805b93-9645-48d1-ac16-e7565155d8f9																		1				1				1
3	yes	---	yes	yes	no	no	no	yes	yes	yes	yes	b4ed268a-c0d1-48d3-a2a6-c223c86f38e7	male	0	1	1	---	---	yes	2	1	---	---	yes	---	1000	31	yes	1	1
6	yes	no	no	yes	no	yes	no	yes	yes	---	---	b5542f7e-5e15-415d-bc96-6d148e49e08d																		1			1	1				1
1	yes	---	yes	yes	no	no	no	yes	yes	yes	yes	b5e860d7-5be8-43a1-8126-fdb0030c6ad4	male	0	1	4	---	---	---	4	2	---	---	---	---	---	15	yes	1	1
4	yes	no	---	---	---	---	---	---	---	---	---	b5ea2418-423d-4872-b365-e1635b869557																			1							1
3	yes	---	yes	yes	no	no	no	yes	yes	yes	yes	b777d6b3-c8ae-43c4-99f1-91b677cfafae	female	0	1	1	---	---	no	6	2	---	---	---	---	---	20	yes		1
1	yes	---	yes	yes	no	no	no	yes	yes	yes	yes	b77b8866-28f7-4a33-a45b-7a1bbce601a2	male	0	1	5	---	---	yes	52	1	---	---	yes	---	50000	29	yes		1
4	yes	no	---	---	---	---	---	---	---	---	---	b789b57f-8aec-4d5f-970d-941876cc0953																			1							1
1	no	---	---	---	---	---	---	---	---	---	---	b79394c0-c12f-4c6b-9938-cac9b4a69227																							1			1
1	yes	---	yes	yes	no	no	no	yes	yes	yes	yes	b7aaf5df-df49-4521-b533-181df33882d4	female	1	1	1	---	---	yes	24	2	---	---	yes	---	20000	39	yes		1
3	yes	---	yes	yes	no	no	no	yes	yes	yes	yes	b805f204-e01d-41da-9068-bbb00705b846	male	1	1	6	---	---	yes	3	5	---	---	yes	---	10000	38	yes		1
	yes	---	yes	yes	no	no	no	yes	yes	yes	yes	b9205bdf-c640-4bab-8dbf-9334ae1d9acc	female	1	1	3	---	---	no	4	1	---	---	---	---	---	34	yes	1	1
6	no	---	---	---	---	---	---	---	---	---	---	ba42f572-868e-40b4-bb88-d3b194382dd9																							1			1
6	yes	no	---	---	---	---	---	---	---	---	---	ba9639f7-5598-4234-afab-aadeff5310ba																			1							1
7	yes	---	yes	yes	no	no	no	yes	yes	yes	yes	baa99918-99c7-42de-bcd7-cbadb3d31990	female	1	1	2	---	---	no	2	2	---	---	---	---	---	24	yes	1	1
1	yes	no	yes	yes	no	no	no	yes	yes	no	---	bb0ccd09-d86e-42be-afec-0fd27edc963f																		1							1	1
	yes	---	yes	yes	no	no	no	yes	yes	yes	yes	bc77d5c6-7a64-4f1f-87e6-a83b2a39ecfd	male	0	1	3	---	---	yes	24	1	---	---	no	---	15000	53	yes	1	1
1	yes	no	yes	yes	no	no	no	yes	yes	yes	yes	bda8f762-fa42-4cb4-a831-4f4a562df917																	1	1								1
4	yes	---	yes	yes	no	no	no	yes	yes	yes	yes	be076097-04da-4c38-910c-9adfb76c6d9a	female	1	1	3	---	---	no	4	4	---	---	---	---	---	29	yes	1	1
3	yes	---	yes	yes	no	no	no	yes	yes	yes	yes	be36933c-ab99-43cc-ae66-ec1fd9f77daa	male	0	1	1	---	---	no	6	3	---	---	---	---	---	18	yes		1
3	yes	no	yes	yes	no	no	no	yes	yes	yes	yes	bfb92a44-ff8a-42c7-9e61-e9fed821aafd	male	0	1	1	---	---	yes	3	1	---	---	yes	20000	100000	24	yes		1
1	yes	no	---	---	---	---	---	---	---	---	---	c06d553c-f733-4c83-9f3a-01f037965891																			1							1
1	yes	no	yes	yes	no	no	no	yes	yes	yes	yes	c196b356-59a2-41f2-a072-da72d8002113																		1								1
5	yes	no	yes	yes	no	no	no	yes	yes	yes	yes	c2053748-fd80-43f3-a196-067e0d906b8d	male	1	2	3	1	---	yes	12	1	1	---	yes	20000	100000	36	yes		1
	yes	---	yes	yes	no	no	no	yes	yes	yes	yes	c297fe9e-45a4-45d2-885f-dda86018b52a	male	1	1	5	---	---	no	4	5	---	---	---	---	---	30	yes		1
7	yes	---	yes	yes	no	no	no	yes	yes	yes	yes	c3c134a7-4c1b-4d8f-95aa-50bf9fc10bff	male	0	1	3	---	---	yes	12	3	---	---	yes	---	14000	64	yes	1	1
6	yes	yes	no	yes	no	no	no	yes	yes	---	---	c3f6610b-ef9a-4dec-959c-7fb6b0cd8b3a																		1				1				1
1	yes	---	yes	yes	no	no	no	yes	yes	yes	yes	c4343d74-9e9a-4c92-9df0-5466aed5bfce	female	1	1	4	---	---	yes	14	1	---	---	yes	---	105000	36	yes		1
3	yes	---	yes	yes	no	no	no	yes	yes	yes	yes	c49097b9-a7a5-4ebf-94b2-9526c406b70e	male	0	1	2	---	---	yes	8	6	---	---	yes	---	30000	50	yes	1	1
1	yes	no	yes	yes	no	no	no	yes	yes	yes	yes	c5969e6b-bf1c-48a5-b141-77f740b601b5	male	0	1	3	---	---	no	4	1	---	---	---	---	---	30	yes	1	1
	yes	---	yes	yes	no	no	no	yes	yes	yes	yes	c6a27d67-6d88-41af-b33b-29c0a3b54d51	male	0	1	2	---	---	no	12	1	---	---	---	---	---	32	yes		1
6	yes	---	yes	yes	no	no	no	yes	yes	yes	yes	c7a7d809-2ead-4b1f-92c5-e91ca96eb4b0	male	1	2	1	1	---	yes	3	1	5	---	yes	---	2000	41	yes		1
1	yes	no	yes	yes	no	no	no	yes	yes	yes	yes	c7cd0a64-53b7-45dc-b367-6502d343c477																	1	1								1
6	yes	no	---	---	---	---	---	---	---	---	---	c875724a-d460-4221-85d2-fe13439846e6																			1							1
7	yes	no	yes	yes	no	no	no	yes	yes	yes	yes	c87a1889-6afa-4aef-acc0-a660735013ae	male	1	1	2	---	---	yes	1	1	---	---	yes	50000	50000	31	yes	1	1
3	yes	---	yes	yes	no	no	no	yes	yes	yes	yes	c8ab8d42-4379-40fb-a087-3cc82c179a4a	male	1	1	2	---	---	yes	2	1	---	---	yes	---	20000	22	yes		1
4	yes	yes	yes	yes	no	no	no	yes	yes	yes	yes	c8d3f5c5-c6d2-4f1d-bd1b-9687ca7ef3f6																		1								1
3	yes	no	yes	yes	no	no	no	yes	yes	yes	yes	c9870645-2fee-497d-bf88-fafbaab65046																		1								1
6	yes	yes	yes	yes	no	no	no	yes	yes	no	---	ca3ad011-fa7e-4269-9dee-f018fd03ff9a																		1							1	1
1	no	---	---	---	---	---	---	---	---	---	---	ca491170-967c-4333-9c78-824011bf3675																							1			1
1	yes	yes	no	yes	no	no	no	yes	yes	---	---	ca4d76af-4995-4988-8f07-6cf48b98a662																		1				1				1
1	yes	no	yes	yes	no	no	no	yes	yes	yes	yes	ca6784b9-f2da-4a99-a077-aa15e6e7cbb7	female	0	1	3	---	---	no	8	1	---	---	---	---	---	19	yes	1	1
3	yes	no	yes	yes	no	no	no	yes	yes	yes	yes	ca9d374b-b95b-4eed-8da2-a5e2b68efd27																		1								1
1	yes	no	yes	yes	no	yes	no	yes	yes	---	---	cb3cfc5a-588b-484e-9e56-46e95f7aa859																		1			1					1
6	no	---	---	---	---	---	---	---	---	---	---	cb7f3ea6-b50a-4943-bcb1-d562f2569b64																							1			1
3	yes	no	yes	yes	no	no	no	yes	yes	yes	yes	cba28ad5-2641-4b28-9522-8804d5aa2e46	male	0	1	2	---	---	yes	3	2	---	---	yes	1000	1000	52	yes		1
1	no	---	---	---	---	---	---	---	---	---	---	cbf17915-bc2a-4b8b-9a0e-646ef5dd0096																							1			1
6	yes	yes	yes	yes	no	yes	Yes	yes	yes	---	---	cc1575f7-9e25-4d5b-8c07-586da8133983																		1			1					1
1	yes	no	yes	yes	no	no	no	yes	yes	yes	yes	cc30d0c8-56bb-4d16-87ac-176f223a5624																		1								1
7	yes	---	yes	yes	no	no	no	yes	yes	yes	yes	cc58d860-e53d-4835-957d-66fd56e8eacd	female	1	1	1	---	---	no	8	2	---	---	---	---	---	30	yes	1	1
1	yes	no	yes	yes	no	no	no	yes	yes	yes	yes	cdf8e08f-140f-447e-aba0-e6b127c28de4	male	0	1	2	---	---	yes	20	1	---	---	yes	70000	70000	25	yes	1	1
6	yes	no	---	---	---	---	---	---	---	---	---	ceaaebf1-0d94-4cab-97fb-aac1c7b50cfb																			1							1
1	yes	---	yes	yes	no	no	no	yes	yes	yes	yes	cec26f1f-558c-4cdb-b0c7-54a45b205d99	female	0	1	25	---	---	no	8	5	---	---	---	---	---	37	yes	1	1
	yes	---	yes	yes	no	no	no	yes	yes	yes	yes	ced4861e-b118-4b70-a0cf-621cb6872e2b	female	0	1	6	---	---	no	4	2	---	---	---	---	---	19	yes		1
	yes	no	yes	yes	no	no	no	yes	yes	yes	yes	d02436f5-8abb-41ed-8f5b-10992af13fc4	male	0	1	10	---	---	no	12	2	---	---	---	---	---	22	yes	1	1
6	no	---	---	---	---	---	---	---	---	---	---	d0336b76-d52b-400a-9477-162bd41c0043																							1			1
3	yes	---	yes	yes	no	no	no	yes	yes	yes	yes	d08f500f-dd5c-4145-80c0-c0178114d868	female	1	1	7	---	---	no	8	3	---	---	---	---	---	30	yes	1	1
1	yes	no	yes	yes	no	no	no	yes	yes	yes	yes	d0b77bff-eb62-4274-9d2f-0eba39c2eab8																		1								1
1	yes	no	yes	yes	no	no	no	yes	yes	yes	yes	d144e159-9de1-4c3d-a45b-9048f2c11653																		1								1
3	yes	---	yes	yes	no	no	no	yes	yes	yes	yes	d16c310f-bd9c-4498-9de1-189977a86de7	female	0	1	4	---	---	no	12	1	---	---	---	---	---	28	yes	1	1
3	yes	no	yes	yes	no	no	no	yes	yes	yes	yes	d17bac7e-2eea-4284-bb3b-d98df4a1376d																		1								1
	yes	no	yes	yes	no	no	no	yes	yes	yes	yes	d28b2d79-fbdf-4070-888a-b919f3cb0523	male	0	1	1	---	---	no	4	1	---	---	---	---	---	36	yes	1	1
	yes	---	yes	yes	no	no	no	yes	yes	yes	yes	d28ee58f-6cca-4535-9e92-0d06a7f2e8ad	female	1	1	3	---	---	no	3	4	---	---	---	---	---	37	yes		1
1	yes	no	---	---	---	---	---	---	---	---	---	d29c6ed4-c63f-49b0-b5f7-e8a36e0d92a9																			1							1
4	no	---	---	---	---	---	---	---	---	---	---	d2b7292a-0b74-43ca-a8ac-490bc7707b4f																							1			1
1	yes	no	yes	yes	no	no	no	no	yes	---	---	d33f85a2-4a81-400c-9b1d-73caf4f382d8																		1		1						1
3	yes	no	yes	yes	no	no	no	yes	yes	yes	yes	d38e26c6-50bb-46b4-a642-7af11a523fb8	male	1	1	5	---	---	yes	4	4	---	---	yes	15000	20000	44	yes		1
5	yes	no	yes	yes	no	no	no	yes	yes	yes	yes	d3a618ca-940a-4e3b-9247-72a09fbb4755	male	0	1	4	---	---	yes	28	2	---	---	yes	150000	200000	42	yes	1	1
1	no	---	---	---	---	---	---	---	---	---	---	d3cbd21e-d2f5-466f-9690-579368c9af66																							1			1
4	yes	no	yes	yes	no	no	no	yes	yes	yes	yes	d3cd4f30-9298-4055-a7b6-79a8c8fa3000																		1								1
3	yes	no	yes	yes	no	no	no	yes	yes	yes	yes	d3f4432d-59fc-4d2e-96bf-c09070dd36e6																		1								1
3	yes	no	yes	no	no	yes	no	yes	yes	---	---	d45fe663-55cf-4c37-8752-1ebe02310d4d																		1			1				1	1
6	yes	no	no	yes	no	no	no	yes	yes	---	---	d52e90fe-b864-4eec-b9a8-20d8222d29bd																		1				1				1
	yes	no	yes	yes	no	no	no	yes	yes	yes	yes	d56b2aea-f748-4e2f-9fc1-c96c2d420e59	male	0	1	2	---	---	no	4	1	---	---	---	---	---	44	yes		1
	yes	---	yes	yes	no	no	no	yes	yes	yes	yes	d5e02711-d208-44ae-83f5-d6beaa4cc033	male	1	1	1	---	---	no	4	1	---	---	---	---	---	38	yes	1	1
3	yes	---	yes	yes	no	no	no	yes	yes	yes	yes	d7760859-c718-407d-9244-382373743fdc	male	0	1	3	---	---	yes	2	4	---	---	yes	---	3000	40	yes		1
3	yes	no	yes	yes	no	no	no	yes	yes	yes	yes	d7af1ed8-f18b-42f4-b942-d7953fa060a5	male	1	1	4	---	---	yes	16	2	---	---	no	2000	50000	35	yes		1
6	yes	no	yes	yes	no	no	no	yes	yes	yes	yes	d7dbd34d-9303-4db9-a80e-61678d858599																		1								1
3	yes	no	yes	yes	no	no	no	yes	yes	yes	yes	d821a757-8816-4167-9311-f8b05b2fd1cb	male	1	1	7	---	---	yes	4	3	---	---	yes	6000	35000	50	yes		1
6	yes	---	yes	yes	no	no	no	yes	yes	yes	yes	da399870-2c2a-4bc0-9cf9-aeed7167c7d2	male	0	1	6	---	---	yes	2	4	---	---	no	---	3000	36	yes		1
	yes	---	yes	yes	no	no	no	yes	yes	yes	yes	db587435-09db-490a-a286-37d1216b5699	male	1	1	4	---	---	no	12	1	---	---	---	---	---	26	yes	1	1
	yes	---	yes	yes	no	no	no	yes	yes	yes	yes	dbe50303-fe5c-4164-8380-4a2edd47f0d4	male	1	1	5	---	---	yes	3	2	---	---	yes	---	1000000	35	yes		1
3	yes	---	yes	yes	no	no	no	yes	yes	yes	yes	dc3380b0-3258-43f2-bc17-24ef18be93fd	male	0	1	1	---	---	yes	0	1	---	---	yes	---	30000	34	yes	1	1
6	yes	no	yes	yes	no	yes	no	yes	yes	---	---	dc9b96f4-fdde-44f7-bea6-41b8867cd4c6																		1			1					1
7	yes	no	yes	yes	no	no	no	yes	yes	yes	yes	de3ba037-f0cf-415d-aa55-79cd9ad541e2	female	0	1	3	---	---	no	4	1	---	---	---	---	---	26	yes	1	1
6	yes	no	---	---	---	---	---	---	---	---	---	df8eaf66-9e1d-4a37-88d0-706543141a51																			1							1
	yes	---	yes	yes	no	no	no	yes	yes	yes	yes	e0c3280c-b865-454e-a15a-270f3b2a9ca6	male	1	1	3	---	---	yes	3	1	---	---	yes	---	80000	41	yes	1	1
6	yes	---	yes	yes	no	no	no	yes	yes	yes	yes	e0f01582-d57c-44a8-b231-3e1dffddea24	male	0	1	1	---	---	no	3	4	---	---	---	---	---	34	yes	1	1
1	yes	no	---	---	---	---	---	---	---	---	---	e17b7c9e-4b27-4b9b-bf97-3bd3fd1f482f																			1							1
1	yes	no	yes	yes	no	no	no	yes	yes	yes	yes	e1d8332f-e867-425f-975b-efbd835a1e89	male	1	1	3	---	---	no	2	3	---	---	---	---	---	38	yes	1	1
6	yes	no	yes	yes	no	yes	no	yes	yes	---	---	e32518dc-d5c7-47b8-99b6-a4125e0fd0d9																		1			1					1
1	yes	no	---	---	---	---	---	---	---	---	---	e3327e86-0b75-43cf-bc1e-b6499bfc1ebf																			1							1
5	yes	---	yes	yes	no	no	no	yes	yes	yes	yes	e45f0992-0f5c-4cc3-ba60-2d6649f2e104	female	0	1	4	---	---	---	8	1	---	---	---	---	---	14	yes	1	1
4	yes	no	---	---	---	---	---	---	---	---	---	e4bb08c0-a55a-44ce-83ff-10370e76acaf																			1							1
6	yes	no	---	---	---	---	---	---	---	---	---	e52f2aa4-04b8-4df2-8db5-7232adf4ebe6																			1							1
6	yes	yes	no	no	no	no	Yes	yes	yes	---	---	e8e67168-1935-42a2-9325-248a92d03e7e																	1	1			1	1			1	1
2	yes	---	yes	yes	no	no	no	yes	yes	yes	yes	e9529829-a693-4e2d-8742-a4611e00b528	male	0	1	10	---	---	no	4	3	---	---	---	---	---	24	yes	1	1
1	no	---	---	---	---	---	---	---	---	---	---	ead595cb-9301-4414-9f40-a82794923c0b																							1			1
5	yes	no	yes	yes	no	no	no	yes	yes	yes	yes	ec89b5d3-b443-42fb-a6d1-4f25dbd4b205	male	1	1	2	---	---	no	4	1	---	---	---	---	---	33	yes	1	1
	yes	no	yes	yes	no	no	no	yes	yes	yes	yes	ee014833-a34c-4aa7-887b-510b429863f4	female	0	1	3	---	---	no	2	4	---	---	---	---	---	35	yes	1	1
6	yes	yes	yes	yes	no	no	no	yes	yes	yes	yes	ee075895-69f4-476c-b45e-6d6b51a0f156																		1								1
1	no	---	---	---	---	---	---	---	---	---	---	ee67d08f-a282-48cd-a369-7726f15556b2																							1			1
3	yes	no	yes	yes	no	no	no	yes	yes	yes	yes	ef1a9457-50d4-4d84-b643-5eeb5cd502b6																		1								1
6	yes	no	---	---	---	---	---	---	---	---	---	efa19939-802e-46a3-8764-91019cd8bbca																			1							1
5	yes	no	yes	yes	no	no	no	yes	yes	yes	yes	eff7a129-3acb-45e0-a9a0-e839813fc061	female	0	1	3	---	---	no	3	1	---	---	---	---	---	39	yes		1
6	yes	no	---	---	---	---	---	---	---	---	---	effbe7b3-71b3-447d-aaec-6e1085fa50b1																			1							1
1	yes	no	---	---	---	---	---	---	---	---	---	f0aa12e3-37bb-472c-b99c-f76eb014a712																			1							1
2	yes	yes	yes	yes	no	no	no	yes	yes	yes	no	f14bc4fe-1d22-4f19-93ec-d97b47371209																		1							1	1
1	yes	no	no	yes	no	no	no	yes	yes	---	---	f3119362-fc97-48a1-b4d9-9c8956cf3da7																		1				1				1
1	no	---	---	---	---	---	---	---	---	---	---	f67bee29-aaec-4879-a3a0-0a4a23463564																							1			1
5	yes	no	---	---	---	---	---	---	---	---	---	f72802a8-8131-4824-a0e3-9c1ea4c39914																			1							1
5	yes	no	yes	yes	no	no	no	yes	yes	yes	yes	f7426be2-ec73-489e-bc61-95cd10988a98	male	0	1	3	---	---	no	3	2	---	---	---	---	---	18	yes		1
1	no	---	---	---	---	---	---	---	---	---	---	f752e61d-fdc1-4ab8-bce5-b08ca8e71b01																							1			1
2	yes	---	yes	yes	no	no	no	yes	yes	yes	yes	f77bc295-4717-432a-a386-c6699a66589a	female	0	1	1	---	---	no	4	1	---	---	---	---	---	22	yes	1	1
3	yes	---	yes	yes	no	no	no	yes	yes	yes	yes	f791bf6b-5011-4737-ab97-5c0b66b33422	male	0	1	2	---	---	yes	3	1	---	---	yes	---	50000	27	yes		1
3	yes	---	yes	yes	no	no	no	yes	yes	yes	yes	f7a7bdf5-71d0-4a3f-85fe-7bd07c205e13	female	0	1	2	---	---	no	12	1	---	---	---	---	---	21	yes	1	1
1	yes	---	yes	yes	no	no	no	yes	yes	yes	yes	f7ada4aa-951a-4d52-8847-9c92366dcf03	male	0	1	2	---	---	no	4	1	---	---	---	---	---	18	yes	1	1
1	yes	no	yes	yes	no	no	no	yes	yes	no	---	f7f17096-ab91-4898-85e9-ea2e6e714f83																		1							1	1
4	yes	no	---	---	---	---	---	---	---	---	---	f84356ed-aa69-40f3-bc04-4e4527277256																			1							1
6	yes	no	no	no	no	yes	no	yes	yes	---	---	f8b5d060-b52e-4521-914e-29a9fbf23ec6																		1			1	1			1	1
1	yes	---	yes	yes	no	no	no	yes	yes	yes	yes	f90ff64c-71b4-471e-a115-b121bfe018fd	female	0	1	3	---	---	no	24	2	---	---	---	---	---	24	yes	1	1
1	no	---	---	---	---	---	---	---	---	---	---	f9843cde-2b17-4842-a581-9617e3d46a37																							1			1
2	yes	yes	yes	yes	no	no	no	yes	yes	yes	no	f9a6e3f8-9906-4371-b419-82d3400f0fb6																		1							1	1
6	yes	no	---	---	---	---	---	---	---	---	---	fb1ab741-7d07-494a-be0b-fd91111e4cb2																			1							1
3	yes	no	yes	yes	no	yes	no	yes	yes	---	---	fbea9112-19a1-4016-9d51-998e7c5c6241																		1			1					1
1	yes	---	yes	yes	no	no	no	yes	yes	yes	yes	fc07051d-6144-4477-875e-4c9db50917ba	male	1	1	1	---	---	yes	20	1	---	---	yes	---	20000	34	yes	1	1
7	yes	---	yes	yes	no	no	no	yes	yes	yes	yes	fc12da49-14c3-4c16-bb3d-68a5cc702f14	female	0	2	3	5	---	no	16	2	3	---	---	---	---	53	yes		1
	yes	no	yes	yes	no	no	no	yes	yes	yes	yes	fce0068a-dffe-4583-9678-1a954cc6742b	male	1	1	2	---	---	yes	3	5	---	---	yes	70000	100000	37	yes	1	1
1	yes	no	---	---	---	---	---	---	---	---	---	fddd80cf-c817-4752-9bc3-188196bad5af																			1							1
4	yes	---	yes	yes	no	no	no	yes	yes	yes	yes	feb39c0c-9279-4908-968e-aaa28469561e	male	0	1	6	---	---	no	16	2	---	---	---	---	---	27	yes		1
1	no	---	---	---	---	---	---	---	---	---	---	fee40ee1-4b6b-4330-96fb-c67b30e9fc0f																							1			1
1	yes	---	yes	yes	no	no	no	yes	yes	yes	yes	ff3d6838-b479-4131-ae07-516a7b31ec10	female	1	1	3	---	---	no	18	3	---	---	---	---	---	32	yes		1
3	yes	no	yes	yes	no	no	no	yes	yes	yes	yes	ffdbfe06-5210-4a27-9993-7a49ff276924	female	0	1	2	---	---	yes	4	1	---	---	yes	10000	70000	30	yes	1	1

## Sheet: 1b
universal_index_id	IP_pthhcno1	IP_pthhcno2	IP_pthhcno3	IP_transmissionqns_ptcoughweeks	IP_householdse_hhhreadwrite	IP_householdse_hhincome	IP_householdse_fullhhexpenditure	IP_householdse_fullhhincome	CS_ctinclusionqns_ctmetctdefinit	universal_contact_id
0121dc63-98db-4b4b-aab8-5a4ea05194c5									yes	4c842f76-a7bb-46f8-9258-0cdd6ae84e6a
0121dc63-98db-4b4b-aab8-5a4ea05194c5									yes	2d3a8ea2-aa53-4c6e-a485-2ea223c69fcc
01bb5406-eead-49de-a751-c072f550ab67	1	---	---	5	---	---	---	---	yes	f777640b-ac8c-4add-a8a2-8857aa84231e
05bebd19-b9d8-4684-8db7-a1cafaeb2a0d	2	---	---	3	---	---	---	---	yes	d97cdfbc-5324-4db8-ad30-76781fbd81c4
086a56a3-44f1-4bb5-a8ce-772072cd5a91	6	---	---	3	---	---	---	---	yes	1a5fd799-ccfa-401a-b976-fd04d0b5881d
08dc35ae-f338-4f25-8ae8-0818db1d6d4c	1	---	---	4	---	---	---	---	yes	2d23165a-dc56-4340-b783-1248de00bff7
0a4b58fc-29ab-447b-a76d-b761ab82a0a7	3	3	3	8	---	---	---	---	yes	0a6fd4ab-ecf3-4f8d-8c18-04b024208582
0a4b58fc-29ab-447b-a76d-b761ab82a0a7	3	3	3	8	---	---	---	---	yes	68e2e97c-b2e3-46cc-a9e6-72247866247d
0a4b58fc-29ab-447b-a76d-b761ab82a0a7	3	3	3	8	---	---	---	---	yes	722c614d-fed4-4d6f-9332-e27a5903e510
0ccce2fd-2a11-417c-aeac-229afb8378d3	4	---	---	16	---	---	---	---	no
0ccce2fd-2a11-417c-aeac-229afb8378d3	4	---	---	16	---	---	---	---	no
0ccce2fd-2a11-417c-aeac-229afb8378d3	4	---	---	16	---	---	---	---	no
0ccce2fd-2a11-417c-aeac-229afb8378d3	4	---	---	16	---	---	---	---	no
0d704d4e-358a-41b9-8dd6-6a32102aa339	6	---	---	5	---	---	---	---	yes	3a61f54d-7b24-4faf-ad06-a690aa1db63a
0d704d4e-358a-41b9-8dd6-6a32102aa339	6	---	---	5	---	---	---	---	yes	1bc54ece-9523-4f14-8eda-827b1e730666
0d704d4e-358a-41b9-8dd6-6a32102aa339	6	---	---	5	---	---	---	---	yes	90749d14-22dc-4151-94f5-f93b3d423c06
0d704d4e-358a-41b9-8dd6-6a32102aa339	6	---	---	5	---	---	---	---	yes	4bf3c0a0-39e4-4ecd-b093-f3d6435680ca
0e1e3b8b-fe1b-4b11-a9d2-cc6b3afbe7c5	5	---	---	8	yes	100	---	100000	yes	82985a20-4069-4d10-86fb-7baf655695f8
0e1e3b8b-fe1b-4b11-a9d2-cc6b3afbe7c5	5	---	---	8	yes	100	---	100000	yes	545eb3c6-ae6d-4b56-bd65-caa53300d475
0e1e3b8b-fe1b-4b11-a9d2-cc6b3afbe7c5	5	---	---	8	yes	100	---	100000	yes	b461adda-3303-468a-baad-f05799e70e7d
0e1e3b8b-fe1b-4b11-a9d2-cc6b3afbe7c5	5	---	---	8	yes	100	---	100000	yes	1473634b-fde1-43cc-9371-02c39f0dd17a
0e1e3b8b-fe1b-4b11-a9d2-cc6b3afbe7c5	5	---	---	8	yes	100	---	100000	yes	7b01cc0a-5296-44c3-97fb-767a0b522031
103036ad-c396-4d3c-931c-d5340f0c6d57									---	21be56b6-e2ca-43cc-99c8-25b9f4d5c4ae
116f383f-63d7-4546-b428-0cfb7b8004d6	4	---	---	2	yes	10	---	10000	yes	a6f6df04-ad44-4eb2-afdf-9285fe894e66
116f383f-63d7-4546-b428-0cfb7b8004d6	4	---	---	2	yes	10	---	10000	yes	55259c77-dfdf-4f0c-8bee-684e62562735
116f383f-63d7-4546-b428-0cfb7b8004d6	4	---	---	2	yes	10	---	10000	yes	97c294fc-b985-4ab7-9852-3ca15465b973
116f383f-63d7-4546-b428-0cfb7b8004d6	4	---	---	2	yes	10	---	10000	yes	1c89c9fd-d039-434e-b4e7-d47b3440b496
116f383f-63d7-4546-b428-0cfb7b8004d6	4	---	---	2	yes	10	---	10000	yes	217b2bde-ca08-4c51-90bf-0d6e479f700b
120587ba-9a45-45b8-b619-54c23b46974b	2	---	---	4	---	---	---	---	yes	5b801768-0f08-43e7-8d88-d01d0971d7b0
12ba92a6-87b8-497b-a026-4f13a0587139	3	---	---	3	---	---	---	---	yes	e9a33392-0878-46b0-a76c-bc01be73eecc
12ba92a6-87b8-497b-a026-4f13a0587139	3	---	---	3	---	---	---	---	yes	ce2a543c-aee6-4b2b-a29b-c0db89eb6ac0
19704620-9f84-48bd-9da4-71046ce4fca5	3	---	---	4	---	---	---	---	yes	ead5b19a-a641-4d15-80fa-654962d881b8
1e486939-ba02-4a56-813a-613a859762f3	1	---	---	2	yes	20	---	20000	yes	64e05dfd-14fd-469b-a2be-22f98ab8df17
1edb877a-da92-455d-9c65-d95866469ae2	1	---	---	28	yes	70	20000	70000	yes	1a614cbd-fdcb-4d40-b95f-1f887794b21d
1f1bf45f-acaa-4fd2-b4e1-635ea2f28bb5	1	---	---	4	---	---	---	---	yes	d8e670b4-c843-4427-94e6-54b375bc8df1
1fd033f7-d4d7-48f3-ab2b-23acfb24dccf	3	---	---	4	---	---	---	---	yes	8201667f-27c6-4113-8374-8d1c53fabb9b
1fd033f7-d4d7-48f3-ab2b-23acfb24dccf	3	---	---	4	---	---	---	---	yes	6ec86faa-96e5-4d45-87d3-4ead93fc783d
21021b2c-c060-4754-a0e4-4c35a8f6aa47	2	---	---	16	---	---	---	---	yes	458c933b-12f0-40d4-8fb2-16566c2d748a
2589019d-0ebf-4786-bd0b-1ad669884647	2	---	---	48	---	---	---	---	yes	e0845bc3-0b7f-4004-9f24-a57221c0bee9
2589019d-0ebf-4786-bd0b-1ad669884647	2	---	---	48	---	---	---	---	yes	98dfd9fb-94c7-4ba5-b637-71594d50c701
2689f0fe-9f18-4f4a-a966-3266ea3cc33c	1	---	---	16	no	140	80000	140000	---
2737fb4e-4e4e-432f-9696-7e088b996745									yes	212ee362-2d51-4298-b559-db4ef0a99290
2737fb4e-4e4e-432f-9696-7e088b996745									yes	9f031a66-1c8a-41b2-ac79-671cff55c617
29670c61-7f23-458d-9d77-30b0797bc17e	5	---	---	1	---	---	---	---	yes	77ebda40-dbe4-490e-8330-e8d642d6ae0c
29670c61-7f23-458d-9d77-30b0797bc17e	5	---	---	1	---	---	---	---	yes	979c471e-64ef-468f-82c7-bb0b14b9792d
2b93a141-8aed-4fe9-93d3-5df0d31254a4	1	1	---	20	---	---	---	---	yes	ec2addb3-a017-474f-88f1-68c34d4132bb
2b93a141-8aed-4fe9-93d3-5df0d31254a4	1	1	---	20	---	---	---	---	---
2b93a141-8aed-4fe9-93d3-5df0d31254a4	1	1	---	20	---	---	---	---	yes	94a6a8c2-3eba-4e15-9a3c-c720fe3922f9
2b93a141-8aed-4fe9-93d3-5df0d31254a4	1	1	---	20	---	---	---	---	---
2de0896c-6126-4ead-a66c-b48aecd3b970	6	---	---	2	---	---	---	---	---
2ee08067-51da-4949-8db2-7f312e48a581									yes	f3f305b6-f2c0-406e-beea-f4438842c5a1
2fb1d1bc-b40e-4e9a-9fb1-fb8af8f3e426	1	---	---	2	yes	100	---	100000	yes	5d8d8109-ff04-4f6b-ae2f-93e878c4db3e
37c607c1-fa8a-4f23-b8c8-8f3ad5edbc8e	3	---	---	8	---	---	---	---	yes	3a9d43f2-c679-46b7-9dc3-2cb8ece37d1f
37c607c1-fa8a-4f23-b8c8-8f3ad5edbc8e	3	---	---	8	---	---	---	---	yes	673b959d-b119-41fc-993d-67e6c35987f9
38291ea9-4519-415f-9734-c705f369840e	1	---	---	12	---	---	---	---	yes	3eaacd53-d53d-4675-972a-1c6b0e3f6722
38e556a3-82ee-4db5-ac93-430152997973	3	---	---	5	yes	60	---	60000	yes	9965b96a-8ff5-444b-bfe4-56ffeab4f285
38e556a3-82ee-4db5-ac93-430152997973	3	---	---	5	yes	60	---	60000	yes	6407591e-53e8-4eb7-bda6-e38c32da4bbc
38e556a3-82ee-4db5-ac93-430152997973	3	---	---	5	yes	60	---	60000	yes	541c9e9f-14a8-44ec-b767-894adfba9e91
3a2bc4fd-77f5-4fa5-b1eb-482034971e87	1	---	---	32	---	---	---	---	no
3b6aea98-ebdb-464f-bc03-33185540f587	6	---	---	5	---	---	---	---	yes	303383c2-ec5e-464b-a74c-5841b68ef6ac
3b6aea98-ebdb-464f-bc03-33185540f587	6	---	---	5	---	---	---	---	yes	214caa47-32a3-4e30-a205-b039c06a7b19
3b6aea98-ebdb-464f-bc03-33185540f587	6	---	---	5	---	---	---	---	yes	2ea3ac39-fefe-47e6-bb78-b1ca5730261c
3b6aea98-ebdb-464f-bc03-33185540f587	6	---	---	5	---	---	---	---	yes	ccaafead-7000-424b-9cd0-db0fa60a1638
3b6aea98-ebdb-464f-bc03-33185540f587	6	---	---	5	---	---	---	---	yes	1df264a5-8010-44fa-943d-6ece61c04c14
3c28c64a-4c96-446b-a16e-05e0fc995a65	1	---	---	4	---	---	---	---	yes	38a409d4-b061-493b-bff3-02b5f3c35b14
3d87ae7d-ba84-4334-8ad3-82aa283afc11	8	---	---	12	---	---	---	---	yes	9496e7c0-bca8-4f52-ae0c-0512438c0ab6
3d87ae7d-ba84-4334-8ad3-82aa283afc11	8	---	---	12	---	---	---	---	---
3d87ae7d-ba84-4334-8ad3-82aa283afc11	8	---	---	12	---	---	---	---	---
3d87ae7d-ba84-4334-8ad3-82aa283afc11	8	---	---	12	---	---	---	---	yes	e205f3b2-5579-4e01-abba-6d213ac07934
3d87ae7d-ba84-4334-8ad3-82aa283afc11	8	---	---	12	---	---	---	---	yes	7549940c-f080-4e5d-bc79-96f4bae4d90a
3d87ae7d-ba84-4334-8ad3-82aa283afc11	8	---	---	12	---	---	---	---	---
3d87ae7d-ba84-4334-8ad3-82aa283afc11	8	---	---	12	---	---	---	---	yes	7171de83-2352-4fdf-a244-414925b277ca
3e1b46f3-6366-4442-9d46-c10a6146fc9f	6	---	---	16	yes	20	---	20000	yes	e8a81ae8-6bb1-4e4e-afd5-2b73bf9d9221
3e1b46f3-6366-4442-9d46-c10a6146fc9f	6	---	---	16	yes	20	---	20000	yes	d04c2cf5-5eec-4e76-a31e-0d0121d67363
3e1b46f3-6366-4442-9d46-c10a6146fc9f	6	---	---	16	yes	20	---	20000	yes	ff6ca72f-3d83-45b6-99b0-f363ce206748
3e3b2646-9638-491e-9758-80161f19ec44	5	---	---	2	---	---	---	---	yes	cf47bcd2-b366-4b8a-8a76-b53701c72370
3e3b2646-9638-491e-9758-80161f19ec44	5	---	---	2	---	---	---	---	no	a798f5fa-d49e-44ae-bcec-085a28b5f64d
3e3b2646-9638-491e-9758-80161f19ec44	5	---	---	2	---	---	---	---	yes	75ef23c7-e684-4929-8f21-1e3a22822907
3e3b2646-9638-491e-9758-80161f19ec44	5	---	---	2	---	---	---	---	yes	d7011855-31ad-4123-8aa9-e9ae85b584e4
3e3b2646-9638-491e-9758-80161f19ec44	5	---	---	2	---	---	---	---	yes	2539c2ac-a72f-467a-83b1-3df62ec227f6
3e3b2646-9638-491e-9758-80161f19ec44	5	---	---	2	---	---	---	---	yes	9b235c61-34f7-4335-91f3-3b577d0e0433
3e3b2646-9638-491e-9758-80161f19ec44	5	---	---	2	---	---	---	---	yes	46c8a15f-f61d-4546-9073-1ec662c157e9
3e3b2646-9638-491e-9758-80161f19ec44	5	---	---	2	---	---	---	---	yes	d75953e0-db24-43cb-835c-3a14583385b4
3e3b2646-9638-491e-9758-80161f19ec44	5	---	---	2	---	---	---	---	yes	f1623396-2307-40f9-b525-2bda538db25d
4554b903-6917-471b-96e2-76958c97b3e2	3	3	---	8	---	---	---	---	yes	0f5bd293-8a50-4a48-9255-bc94548afc31
4554b903-6917-471b-96e2-76958c97b3e2	3	3	---	8	---	---	---	---	yes	1d8fbf8c-2da0-4ffa-b882-aba5160489d0
47a5bd1d-92b7-485d-b689-c9f64333874c	2	---	---	24	---	---	---	---	yes	7e52e55a-8b65-4e4a-93c7-cbbe4ebd0261
47a5bd1d-92b7-485d-b689-c9f64333874c	2	---	---	24	---	---	---	---	yes	d4f5229b-0338-4b50-8726-32370b7abf12
48b01d9e-5279-431b-a2dd-53d3fcbba006	1	---	---	8	---	---	---	---	yes
4beaa90b-6395-47ba-ac4a-87b53647068c	1	---	---	8	yes	150	---	150000	yes	d9527f56-b554-43ad-8fe6-555e62262c7f
4c851aec-d7fc-45a4-be0c-920245da8ca3									yes	41f4fec7-bda9-432f-b1e7-8bdb79971c41
4c851aec-d7fc-45a4-be0c-920245da8ca3									yes	0f40df0f-2afc-4a2e-aa52-b774ea30b23c
4c851aec-d7fc-45a4-be0c-920245da8ca3									yes	8cb256b5-dfb8-450c-bc80-d5f2627b0e40
4d63eb7a-49d2-405d-bf8a-9f0a27c3e401	3	---	---	16	---	---	---	---	yes	345c6456-9926-48b6-9da9-eca409b6b0ee
4d63eb7a-49d2-405d-bf8a-9f0a27c3e401	3	---	---	16	---	---	---	---	yes	8c3ae687-6e3a-4e7b-b913-baf7a8c2bcf7
4d63eb7a-49d2-405d-bf8a-9f0a27c3e401	3	---	---	16	---	---	---	---	yes	752b109b-c7c9-4ee9-b13f-a7b0dc7678ad
4d63eb7a-49d2-405d-bf8a-9f0a27c3e401	3	---	---	16	---	---	---	---	yes	11df46a8-0451-487f-baf2-e166383a62c7
4d63eb7a-49d2-405d-bf8a-9f0a27c3e401	3	---	---	16	---	---	---	---	yes	d6a26275-5090-4425-9539-4d97513c46ca
4d63eb7a-49d2-405d-bf8a-9f0a27c3e401	3	---	---	16	---	---	---	---	yes	05e2cd3d-b8d4-46a9-b410-182450b66d4e
4fda74d4-6ca6-41d4-8938-ec0705e01ef1	1	---	---	8	yes	20	---	20000	yes	8b6c04e2-816f-4bbf-a477-e089d9eff7a8
536b2bcf-87e5-4b19-b744-6b67851460cd	4	3	---	36	yes	70	---	70000	yes	81972b80-8d13-4b82-8076-8b3fc1304825
536b2bcf-87e5-4b19-b744-6b67851460cd	4	3	---	36	yes	70	---	70000	yes	072d5bd6-0951-45b3-b667-0ec3c7c73f99
536b2bcf-87e5-4b19-b744-6b67851460cd	4	3	---	36	yes	70	---	70000	yes	912be940-af41-4fa7-a229-6e7ea8640268
536b2bcf-87e5-4b19-b744-6b67851460cd	4	3	---	36	yes	70	---	70000	yes	33864cf0-ee4e-47aa-b3fe-74931c4c227c
5ade63c1-5641-4ac9-b578-c5f1eeac2ac8	2	---	---	3	---	---	---	---	yes	b4a1a2d7-f72b-4be7-b984-e32c6092bbca
5ade63c1-5641-4ac9-b578-c5f1eeac2ac8	2	---	---	3	---	---	---	---	yes	7e811b5a-8179-4ba9-8f15-c069a6909bee
5b1eec36-3379-43d7-a05d-641b5f36de79	3	---	---	8	---	---	---	---	yes	038008c3-c488-4bda-9b02-25630529eb7a
5b1eec36-3379-43d7-a05d-641b5f36de79	3	---	---	8	---	---	---	---	yes	479f0966-9554-4ae5-bdd2-a0b67f2c1de9
5b1eec36-3379-43d7-a05d-641b5f36de79	3	---	---	8	---	---	---	---	yes	610f777d-7f97-409b-b49e-23c9b2cc0158
5b1eec36-3379-43d7-a05d-641b5f36de79	3	---	---	8	---	---	---	---	yes	6d19051f-5848-4c99-9274-cd11a5bb869a
5b92c0cc-769c-463a-a388-b6331538b36b	4	---	---	20	yes	49	---	49000	yes	f9acc4e0-34f7-49e1-a75f-49fb522aa221
5e074b9b-bea7-4ad8-ae6b-3a132f274a86	3	---	---	2	yes	75	---	75000	yes	01020e76-12cc-40df-a300-b7bf639ccd0c
5e074b9b-bea7-4ad8-ae6b-3a132f274a86	3	---	---	2	yes	75	---	75000	yes	b5671e87-fa21-4f33-bd75-b438725dd04c
6034c9df-65b3-43c7-82a2-3d0d01404484	3	---	---	16	---	---	---	---	yes	a4d9b67d-88e2-4814-b921-bb9ca87daa1d
6034c9df-65b3-43c7-82a2-3d0d01404484	3	---	---	16	---	---	---	---	yes	76ba25a2-9212-4f7d-9dca-72613279f716
6034c9df-65b3-43c7-82a2-3d0d01404484	3	---	---	16	---	---	---	---	yes	420d7be1-38cd-4b1f-8b18-79a9d5b17ab1
65107f92-a8df-4a22-819c-eae3d3e6f3c1	1	---	---	8	---	---	---	---	no
651a790e-5398-4b81-83cc-306a9efee38e	4	---	---	12	yes	140	200000	140000	yes	3f98ff3e-51a4-4aab-b2c2-90c8865fcee9
65fa27a3-75f9-43ae-be8f-716ca9eac226	5	---	---	36	---	---	---	---	yes	74da9eb3-bc29-4651-9a9c-592ab655e5c7
66885c28-c7e7-452c-9b4e-d7fd0dde9ed6	3	---	---	24	yes	100	80000	100000	yes	79d7f566-6a6f-47e0-9289-d8d9f39f5619
66885c28-c7e7-452c-9b4e-d7fd0dde9ed6	3	---	---	24	yes	100	80000	100000	yes	80bacd2a-40ab-4b31-81cb-ab22f09cd32c
66885c28-c7e7-452c-9b4e-d7fd0dde9ed6	3	---	---	24	yes	100	80000	100000	yes	f9b86fa7-4945-4ab9-b9cd-8969d48ac9bd
66885c28-c7e7-452c-9b4e-d7fd0dde9ed6	3	---	---	24	yes	100	80000	100000	yes	4823abf7-6c57-4117-ab4d-c2d06dff0229
6793cbf4-04b3-478b-adda-58d1cdb5bc55	4	---	---	12	yes	70	10000	70000	yes	c058e2ca-a205-4d21-a7c3-4624bde2f1c4
6793cbf4-04b3-478b-adda-58d1cdb5bc55	4	---	---	12	yes	70	10000	70000	yes	93b099c5-0442-465a-aff9-4b0471157a5e
6793cbf4-04b3-478b-adda-58d1cdb5bc55	4	---	---	12	yes	70	10000	70000	yes	770503ee-edc4-4270-9818-89413103c3e9
6793cbf4-04b3-478b-adda-58d1cdb5bc55	4	---	---	12	yes	70	10000	70000	yes	527e33ee-1c95-42a6-ac51-936b8a8320a1
6793cbf4-04b3-478b-adda-58d1cdb5bc55	4	---	---	12	yes	70	10000	70000	yes	528d2663-88de-4111-9dc7-71cd6c03d18f
68c26f74-42c4-48a7-82e5-0202db05291d	1	---	---	4	---	---	---	---	yes	74ef56c6-5fa1-448a-9667-b0173de03843
68c8c0a9-8408-4bf9-b3c7-aec8b36b8b1a	1	---	---	6	yes	150	---	150000	yes	9701a4d5-a93b-454f-80ae-756f7c57e769
6a46ec69-63de-4e46-85d8-e2ee09afb48c	4	---	---	12	yes	100	---	100000	yes	7da07cc8-a9e8-49c3-a2bb-6573346d3b4a
6a46ec69-63de-4e46-85d8-e2ee09afb48c	4	---	---	12	yes	100	---	100000	yes	f29b0910-d19b-4c9f-bfb3-6e951af18d0f
6a46ec69-63de-4e46-85d8-e2ee09afb48c	4	---	---	12	yes	100	---	100000	yes	9a57a38e-b546-4627-b6cf-d33191b20900
6a46ec69-63de-4e46-85d8-e2ee09afb48c	4	---	---	12	yes	100	---	100000	yes	f9498e81-e42c-4ba9-bd40-15848202d736
6b45a843-f52a-4bc6-952d-fc7b57ad85c3	3	---	---	4	---	---	---	---	yes	14c78342-7364-4f80-b0ef-48a19d4d7b34
6b45a843-f52a-4bc6-952d-fc7b57ad85c3	3	---	---	4	---	---	---	---	---	817fa28d-92a7-4917-b590-4cf412b6fb79
6b45a843-f52a-4bc6-952d-fc7b57ad85c3	3	---	---	4	---	---	---	---	yes	abbba7d8-0a9d-433f-b3b5-bacfa5193dea
6e174a8f-c2f3-4799-8380-acaf641667d7									yes	437a5a65-f1da-4a83-a7c8-13772e92a532
6e174a8f-c2f3-4799-8380-acaf641667d7									yes	dda314e0-c739-4b93-acb2-1170f7ce91f7
6e174a8f-c2f3-4799-8380-acaf641667d7									yes	90c935ef-f8db-4484-a936-d4d610bf14ca
70306951-575d-4a3e-be18-cd9e48dbcd99	1	---	---	16	yes	10	---	10000	yes	6e17fd7f-f05e-4823-8983-34795b241828
705546a1-a929-46cd-8b31-2a2b8a574773									---
705546a1-a929-46cd-8b31-2a2b8a574773									---
714c7cf3-a576-4b0c-a12f-dfb9cccfe4da	2	---	---	52	yes	20	---	20000	yes	6ddb76a0-77d0-4046-b60b-71347f659429
714c7cf3-a576-4b0c-a12f-dfb9cccfe4da	2	---	---	52	yes	20	---	20000	yes	5e430f07-d4f0-4e03-9845-b2d315ac5ee6
729c65c7-ad0b-494b-8759-192365334f42	2	---	---	4	---	---	---	---	yes	3daf6ecf-a67e-4937-b069-06d2046604f5
729c65c7-ad0b-494b-8759-192365334f42	2	---	---	4	---	---	---	---	yes	f504bc11-c83f-4349-8f50-7380234f5be2
729c65c7-ad0b-494b-8759-192365334f42	2	---	---	4	---	---	---	---	yes	4caa6af1-3f80-4e98-a5ba-a934f12f0804
754a8cb7-2332-4792-b728-67852d969002									yes	bc3a195b-bde5-4ed0-8a77-49c0e5a17db2
755d6462-951f-4abc-be36-f49287c521ad	1	---	---	3	---	---	---	---	yes	64428742-98eb-4627-a26f-effd34a25095
7924a781-c660-4ae4-b0e1-55ba5226fd4e	13	---	---	16	---	---	---	---	yes	571cfad7-6492-4292-b8fe-3589abab3f30
7924a781-c660-4ae4-b0e1-55ba5226fd4e	13	---	---	16	---	---	---	---	yes	b1d49b3c-3622-4300-81f9-1faad8e4ec28
7924a781-c660-4ae4-b0e1-55ba5226fd4e	13	---	---	16	---	---	---	---	yes	fe746861-ca22-4cf7-9d3e-25ca5317507d
7924a781-c660-4ae4-b0e1-55ba5226fd4e	13	---	---	16	---	---	---	---	yes	65b3d146-de9f-413e-9174-9286f323acfc
7d02342a-54ff-4f36-9296-3118c57d69de	3	---	---	2	---	---	---	---	yes	9ee86e96-0e64-4570-a8bc-07e4800bffb0
7d02342a-54ff-4f36-9296-3118c57d69de	3	---	---	2	---	---	---	---	yes	5c89e34c-44ff-4505-8730-79e8acf365b9
7d02342a-54ff-4f36-9296-3118c57d69de	3	---	---	2	---	---	---	---	yes	de0c5f00-cf6a-4966-9acd-5398148223d0
7fc56e89-dec1-42e5-850b-7ce951d574b5	5	---	---	2	---	---	---	---	yes	8728f020-74e6-453e-94a5-9d62694c3b79
7ffa06a1-c544-42ca-b4fe-b44f762535c8	5	2	---	2	---	---	---	---	no
7ffa06a1-c544-42ca-b4fe-b44f762535c8	5	2	---	2	---	---	---	---	no
7ffa06a1-c544-42ca-b4fe-b44f762535c8	5	2	---	2	---	---	---	---	yes	4699642b-123f-4ffe-9391-eab13166fe05
7ffa06a1-c544-42ca-b4fe-b44f762535c8	5	2	---	2	---	---	---	---	yes
80fb597f-c734-4ab9-b281-d3ee38297290	9	---	---	4	yes	100	40000	100000	yes	7979d42f-cc43-494a-a669-9bb77ead12ac
80fb597f-c734-4ab9-b281-d3ee38297290	9	---	---	4	yes	100	40000	100000	yes	ccfdbac1-8cfe-47a9-8eed-a55a3e427d52
835e97e6-1a5a-4e3f-ad0a-bc905855a15d	3	---	---	20	yes	30	---	30000	yes	8d845c20-4223-4424-ae42-9470c85d2fdc
835e97e6-1a5a-4e3f-ad0a-bc905855a15d	3	---	---	20	yes	30	---	30000	yes	3466f1fd-60f3-475c-aab0-7a50e5e4aa65
835e97e6-1a5a-4e3f-ad0a-bc905855a15d	3	---	---	20	yes	30	---	30000	yes	65413f21-a5b9-4d34-b26c-3ac7c78405c4
8441110b-e4f1-4b6e-82f6-fcb2445a9ea5	1	---	---	8	yes	1	---	1000	yes	34c6b54e-6efe-4d56-b347-8769f14cfdae
86ff954a-b742-4328-9344-9066b49624e4	1	---	---	8	yes	150	---	150000	yes	00fdf2a1-6445-4d49-b0cf-19b23ef6712c
91986a8c-5755-4859-a930-98b976acbdde	3	---	---	12	---	---	---	---	yes	b0bc154e-5ca9-4437-b7c4-b74d596beee8
91986a8c-5755-4859-a930-98b976acbdde	3	---	---	12	---	---	---	---	yes	7d36ad5f-b96a-42f4-b320-5576ad3651a1
923ac683-23ae-4f47-8630-924ab56a0970	6	---	---	8	---	---	---	---	yes	489dcf87-6a2a-425c-b9f9-dd4034d3309a
923ac683-23ae-4f47-8630-924ab56a0970	6	---	---	8	---	---	---	---	yes	02a35d8e-3186-4a05-aa8c-39475c78b508
923ac683-23ae-4f47-8630-924ab56a0970	6	---	---	8	---	---	---	---	yes	d6ec59a3-313c-4d84-afa5-edd0815a67c7
923ac683-23ae-4f47-8630-924ab56a0970	6	---	---	8	---	---	---	---	yes	611d0eef-a70c-4272-aa0b-f880320288b0
9247513c-94ad-43fa-a5df-7bc58bfdd653	1	---	---	3	yes	5	---	5000	yes	14f3ea0a-cbbf-4ce6-be67-3b981f8f8255
93adc490-c327-494e-af5c-320e50059725									yes	e359bc13-d22e-405a-8bad-ce6f78f0ad6e
93adc490-c327-494e-af5c-320e50059725									yes	715c59ea-f0a1-413a-b5d9-1d11dd3a85e0
95a6d468-c33f-4e6a-a3a2-a2f61c3fb7b9	1	---	---	3	yes	80	---	80000	yes	321c95ce-089d-4a3f-afdf-1ed6fb0be57d
95a6d468-c33f-4e6a-a3a2-a2f61c3fb7b9	1	---	---	3	yes	80	---	80000	yes	cc879eea-8b58-47ea-ae68-9dbb78b24b8e
96afeee5-65e0-48f1-961d-685fb5db2d43	1	---	---	8	yes	50	20000	50000	yes	32e97054-f0a6-4e6e-b436-963afc0e6db4
97641e2a-285c-470a-8db8-a322b69be6fd									yes	816d7491-8842-492a-b944-656cdaf8bf05
97641e2a-285c-470a-8db8-a322b69be6fd									yes	c959efbc-1138-4a03-bdd6-47b065284a29
9799bac6-6efb-42a7-bcaa-dfa0d6df1fad	2	---	---	2	---	---	---	---	yes	8125e156-cdf7-4849-b9ca-4fdb137b7fb4
9799bac6-6efb-42a7-bcaa-dfa0d6df1fad	2	---	---	2	---	---	---	---	yes	7dfe51eb-c7b7-4493-9e31-7ad8248c7d05
98e6efab-6e09-41dc-b4f6-22fb4391335e	2	---	---	2	---	---	---	---	yes	3bfcf8df-4c45-491e-a730-84b44d12d4c9
9eec9aa3-4bd9-48ce-9741-8518c4d6f986	3	---	---	16	---	---	---	---	yes	a9bbd81d-c2cc-4fb9-979b-30218794932c
a2156f43-fa32-4546-902b-a6ec6b73ab1b									yes	5b00debf-f142-45a9-ba16-63644d02c844
a2156f43-fa32-4546-902b-a6ec6b73ab1b									yes	e56f0553-3be1-48e0-9aa8-cba1f4dd8bb2
a2156f43-fa32-4546-902b-a6ec6b73ab1b									yes	d3f5194f-5d96-47f2-ab4b-7fedaaaf7ad2
a2156f43-fa32-4546-902b-a6ec6b73ab1b									yes	767b9fb3-5d4b-4177-892d-752889afd18a
aafaf7c5-0696-4059-a707-7c777a7ad23b	1	---	---	8	---	---	---	---	yes	856b762c-dba4-49f3-bccb-113af1b9f22d
acec22e6-5c29-4a8c-b958-84773a6a39ea	1	---	---	12	---	---	---	---	yes
acec22e6-5c29-4a8c-b958-84773a6a39ea	1	---	---	12	---	---	---	---	yes
acec22e6-5c29-4a8c-b958-84773a6a39ea	1	---	---	12	---	---	---	---	yes
b03f6ff0-d614-4f22-92c5-dc5a8abb3020	4	---	---	32	---	---	---	---	yes	262c5494-94f8-470e-a1b4-ba1eebf18b59
b03f6ff0-d614-4f22-92c5-dc5a8abb3020	4	---	---	32	---	---	---	---	yes	55bc23e4-a4e6-4fd8-be05-b3eb95193f42
b03f6ff0-d614-4f22-92c5-dc5a8abb3020	4	---	---	32	---	---	---	---	yes	fce56e28-fec8-49da-94e4-94fc6515655b
b31dc2f4-905c-437b-94ae-5476cba705b7	4	---	---	8	yes	50	70000	50000	yes
b31dc2f4-905c-437b-94ae-5476cba705b7	4	---	---	8	yes	50	70000	50000	yes	b2c21077-990b-4bd1-9bf7-044ec60aaad5
b31dc2f4-905c-437b-94ae-5476cba705b7	4	---	---	8	yes	50	70000	50000	no
b31dc2f4-905c-437b-94ae-5476cba705b7	4	---	---	8	yes	50	70000	50000	yes
b4ed268a-c0d1-48d3-a2a6-c223c86f38e7	1	---	---	2	yes	1	---	1000	yes	98024d62-45d4-48c7-b517-91ff202aa3e6
b5e860d7-5be8-43a1-8126-fdb0030c6ad4	4	---	---	4	---	---	---	---	yes	18a73496-a54c-4995-ab8e-4a1f294cc3bb
b5e860d7-5be8-43a1-8126-fdb0030c6ad4	4	---	---	4	---	---	---	---	---	f83167c8-efb8-4d3c-b086-03316ed14e8d
b5e860d7-5be8-43a1-8126-fdb0030c6ad4	4	---	---	4	---	---	---	---	yes	8758c5bb-8705-423f-a617-847ae99baad3
b5e860d7-5be8-43a1-8126-fdb0030c6ad4	4	---	---	4	---	---	---	---	yes	bd39f11d-37c6-4606-be80-8016ec09dbc0
b9205bdf-c640-4bab-8dbf-9334ae1d9acc	3	---	---	4	---	---	---	---	yes
b9205bdf-c640-4bab-8dbf-9334ae1d9acc	3	---	---	4	---	---	---	---	yes	7d9c6e89-7e51-44a2-a7f6-235d649d8f81
baa99918-99c7-42de-bcd7-cbadb3d31990	2	---	---	2	---	---	---	---	yes	474a7b44-283b-4c37-91e8-953cad3a8f6a
bc77d5c6-7a64-4f1f-87e6-a83b2a39ecfd	3	---	---	24	no	15	---	15000	yes	6af0aed2-7aab-44ec-a6e1-adc19e42b5e5
bc77d5c6-7a64-4f1f-87e6-a83b2a39ecfd	3	---	---	24	no	15	---	15000	yes	42bcb791-cd42-404d-9350-f5786d3547c9
bc77d5c6-7a64-4f1f-87e6-a83b2a39ecfd	3	---	---	24	no	15	---	15000	yes	85b7c9e2-90a0-4727-9143-edc31b7d286c
bda8f762-fa42-4cb4-a831-4f4a562df917									yes	5303d28b-a3b7-4978-a376-c99fa1e7f784
bda8f762-fa42-4cb4-a831-4f4a562df917									yes	3883febd-7a3d-47d1-8b12-3c63b3ccfa90
bda8f762-fa42-4cb4-a831-4f4a562df917									yes	157f0b24-8639-4b4c-a1fa-b28ec5eee745
be076097-04da-4c38-910c-9adfb76c6d9a	3	---	---	4	---	---	---	---	yes	cdbd10af-d461-494f-b797-f4e85e359acb
be076097-04da-4c38-910c-9adfb76c6d9a	3	---	---	4	---	---	---	---	no
be076097-04da-4c38-910c-9adfb76c6d9a	3	---	---	4	---	---	---	---	---
be36933c-ab99-43cc-ae66-ec1fd9f77daa	1	---	---	6	---	---	---	---	yes	e516ab92-a3b4-4eae-93d0-11f2cd42a094
c3c134a7-4c1b-4d8f-95aa-50bf9fc10bff	3	---	---	12	yes	14	---	14000	no
c3c134a7-4c1b-4d8f-95aa-50bf9fc10bff	3	---	---	12	yes	14	---	14000	no
c3c134a7-4c1b-4d8f-95aa-50bf9fc10bff	3	---	---	12	yes	14	---	14000	no
c4343d74-9e9a-4c92-9df0-5466aed5bfce	4	---	---	14	yes	105	---	105000	yes	8440791d-8cf7-4b92-a425-56fc4fe24bf4
c4343d74-9e9a-4c92-9df0-5466aed5bfce	4	---	---	14	yes	105	---	105000	yes	45857b92-a9a4-42f4-bbc1-af3bcf26da7d
c4343d74-9e9a-4c92-9df0-5466aed5bfce	4	---	---	14	yes	105	---	105000	yes	40b2e9ba-fac0-4210-a592-df55bac9542c
c4343d74-9e9a-4c92-9df0-5466aed5bfce	4	---	---	14	yes	105	---	105000	yes	267436b9-923d-444a-b16c-595cfd42d110
c4343d74-9e9a-4c92-9df0-5466aed5bfce	4	---	---	14	yes	105	---	105000	yes	02c7ce02-9e70-4a00-8346-1f222ae83a1c
c4343d74-9e9a-4c92-9df0-5466aed5bfce	4	---	---	14	yes	105	---	105000	yes	a492ec13-ae71-499c-89c2-b2cbc75ddd09
c5969e6b-bf1c-48a5-b141-77f740b601b5	3	---	---	4	---	---	---	---	yes	b6fb88db-8af2-492d-8d12-01bac49bf1e2
c5969e6b-bf1c-48a5-b141-77f740b601b5	3	---	---	4	---	---	---	---	yes	7df1262d-f014-4178-b66d-764315c66ef2
c5969e6b-bf1c-48a5-b141-77f740b601b5	3	---	---	4	---	---	---	---	yes	c1d1e280-11b8-46b6-8331-300c16a3ea02
c7cd0a64-53b7-45dc-b367-6502d343c477									yes	563f5006-8c61-4bb9-bfbc-ead62a2fd8cc
c7cd0a64-53b7-45dc-b367-6502d343c477									yes	7d82a147-b8b5-4471-a437-555ced82c803
c7cd0a64-53b7-45dc-b367-6502d343c477									yes	02053641-4a8f-49ca-b3a7-c72e33cb9b4f
c87a1889-6afa-4aef-acc0-a660735013ae	2	---	---	1	yes	50	50000	50000	yes
c87a1889-6afa-4aef-acc0-a660735013ae	2	---	---	1	yes	50	50000	50000	yes	f39eb293-7223-4b82-b0b1-972ae5082002
ca6784b9-f2da-4a99-a077-aa15e6e7cbb7	3	---	---	8	---	---	---	---	yes	6a36333d-fc04-4a29-bade-c5cf12b186a5
ca6784b9-f2da-4a99-a077-aa15e6e7cbb7	3	---	---	8	---	---	---	---	yes	6a077bd0-bb2e-4915-a47c-007838fdafbd
cdf8e08f-140f-447e-aba0-e6b127c28de4	2	---	---	20	yes	70	70000	70000	no	d3b2a5b2-f88c-4b26-8ebb-90e95b26e6fa
cdf8e08f-140f-447e-aba0-e6b127c28de4	2	---	---	20	yes	70	70000	70000	no	062b81c7-ee2c-49fa-a909-e831047d8431
cec26f1f-558c-4cdb-b0c7-54a45b205d99	25	---	---	8	---	---	---	---	yes	9b803518-ac66-4ab9-85cd-d54819f8a9cf
cec26f1f-558c-4cdb-b0c7-54a45b205d99	25	---	---	8	---	---	---	---	yes	c4d8701f-331f-42e6-b541-17e3fc0c491a
cec26f1f-558c-4cdb-b0c7-54a45b205d99	25	---	---	8	---	---	---	---	yes	4bff76e8-cdf0-434c-9fb7-957dda53effd
cec26f1f-558c-4cdb-b0c7-54a45b205d99	25	---	---	8	---	---	---	---	yes
cec26f1f-558c-4cdb-b0c7-54a45b205d99	25	---	---	8	---	---	---	---	yes
cec26f1f-558c-4cdb-b0c7-54a45b205d99	25	---	---	8	---	---	---	---	yes	b1e1e18e-3ec6-4b18-9d4f-e0b16793a950
cec26f1f-558c-4cdb-b0c7-54a45b205d99	25	---	---	8	---	---	---	---	yes
cec26f1f-558c-4cdb-b0c7-54a45b205d99	25	---	---	8	---	---	---	---	yes	bc3dc66a-5886-4824-bbdc-510e4237f98b
cec26f1f-558c-4cdb-b0c7-54a45b205d99	25	---	---	8	---	---	---	---	yes
cec26f1f-558c-4cdb-b0c7-54a45b205d99	25	---	---	8	---	---	---	---	yes	1ca38add-4ede-4f78-8e71-80f86de9c07b
cec26f1f-558c-4cdb-b0c7-54a45b205d99	25	---	---	8	---	---	---	---	yes
d02436f5-8abb-41ed-8f5b-10992af13fc4	10	---	---	12	---	---	---	---	yes	4fc6add5-dea4-4190-9f9c-068b0793b0f0
d02436f5-8abb-41ed-8f5b-10992af13fc4	10	---	---	12	---	---	---	---	yes	3565143f-9e3e-420c-975d-dee6ce1aeeac
d02436f5-8abb-41ed-8f5b-10992af13fc4	10	---	---	12	---	---	---	---	yes	ce37c3b0-a925-4b91-835e-03d783a898d3
d02436f5-8abb-41ed-8f5b-10992af13fc4	10	---	---	12	---	---	---	---	yes	e34fb819-f66b-47cc-b9bb-7c6b57247f57
d02436f5-8abb-41ed-8f5b-10992af13fc4	10	---	---	12	---	---	---	---	yes	0efdff05-a499-4932-ac96-58e7953530e1
d02436f5-8abb-41ed-8f5b-10992af13fc4	10	---	---	12	---	---	---	---	yes	ff8cadd2-d5da-49a7-aa27-3deabfb86c7a
d02436f5-8abb-41ed-8f5b-10992af13fc4	10	---	---	12	---	---	---	---	yes	35c4fd24-10d9-406f-92b6-1eed7e36e9e8
d02436f5-8abb-41ed-8f5b-10992af13fc4	10	---	---	12	---	---	---	---	yes	14c18358-1e57-486a-8f26-57ec23380230
d02436f5-8abb-41ed-8f5b-10992af13fc4	10	---	---	12	---	---	---	---	yes	05ac4f2c-ec7f-416e-b96d-bdd831200b71
d02436f5-8abb-41ed-8f5b-10992af13fc4	10	---	---	12	---	---	---	---	yes	670b5323-8b35-4197-8426-9ed2df6935f2
d02436f5-8abb-41ed-8f5b-10992af13fc4	10	---	---	12	---	---	---	---	yes	20c639f0-5bef-46e0-8f2a-ccc6d6e69b65
d02436f5-8abb-41ed-8f5b-10992af13fc4	10	---	---	12	---	---	---	---	yes	6af5b1b9-5e6d-4eaf-b68a-8c3fd4c465c2
d08f500f-dd5c-4145-80c0-c0178114d868	7	---	---	8	---	---	---	---	yes	f25e6b2f-4885-4bff-98fb-6695f7e6a3c8
d08f500f-dd5c-4145-80c0-c0178114d868	7	---	---	8	---	---	---	---	yes	4c37e75c-280d-4974-9986-8a3d90bfa632
d08f500f-dd5c-4145-80c0-c0178114d868	7	---	---	8	---	---	---	---	yes	cd6be8d5-2d2b-4750-a2a2-3b67d1befc04
d08f500f-dd5c-4145-80c0-c0178114d868	7	---	---	8	---	---	---	---	yes	cda5a881-fe89-4249-b43d-49ee8610df96
d08f500f-dd5c-4145-80c0-c0178114d868	7	---	---	8	---	---	---	---	yes	0114ae6b-f106-41b9-a704-aa01dd5b7ab8
d16c310f-bd9c-4498-9de1-189977a86de7	4	---	---	12	---	---	---	---	yes	c2ae1e76-400d-4cbd-8c75-da17dce573d2
d16c310f-bd9c-4498-9de1-189977a86de7	4	---	---	12	---	---	---	---	yes	e4df0d52-5850-4ef7-ad77-d577c1062b05
d16c310f-bd9c-4498-9de1-189977a86de7	4	---	---	12	---	---	---	---	yes	8359303f-4fea-4fd8-8f83-2108aab36362
d16c310f-bd9c-4498-9de1-189977a86de7	4	---	---	12	---	---	---	---	yes	083155e2-1505-4708-963e-eef3c7ba79df
d28b2d79-fbdf-4070-888a-b919f3cb0523	1	---	---	4	---	---	---	---	yes
d38e26c6-50bb-46b4-a642-7af11a523fb8	5	---	---	4	yes	20	15000	20000	yes	ee9d829b-14b9-4692-8248-c924be6fe7a3
d3a618ca-940a-4e3b-9247-72a09fbb4755	4	---	---	28	yes	200	150000	200000	yes	81471518-19a7-42c9-8729-418aaf55971b
d3a618ca-940a-4e3b-9247-72a09fbb4755	4	---	---	28	yes	200	150000	200000	no
d3a618ca-940a-4e3b-9247-72a09fbb4755	4	---	---	28	yes	200	150000	200000	yes	1065f07d-8b9b-4d83-8d83-6d50178919d4
d3a618ca-940a-4e3b-9247-72a09fbb4755	4	---	---	28	yes	200	150000	200000	yes	612df1a2-1408-4231-b388-d02eddb9a78f
d3a618ca-940a-4e3b-9247-72a09fbb4755	4	---	---	28	yes	200	150000	200000	yes	84a891da-9fe4-4734-9482-d38ae0a530ca
d3a618ca-940a-4e3b-9247-72a09fbb4755	4	---	---	28	yes	200	150000	200000	yes	ba1d838a-a7cd-4233-8f15-1405b5e62ff1
d56b2aea-f748-4e2f-9fc1-c96c2d420e59	2	---	---	4	---	---	---	---	yes	8620dd59-8de3-4c93-85c5-51d1848ea3dc
d56b2aea-f748-4e2f-9fc1-c96c2d420e59	2	---	---	4	---	---	---	---	yes	7464ed83-00fa-47df-afc3-2246cf7ea192
d5e02711-d208-44ae-83f5-d6beaa4cc033	1	---	---	4	---	---	---	---	yes	69de8dee-9ed2-4845-8a44-ac0e21329700
db587435-09db-490a-a286-37d1216b5699	4	---	---	12	---	---	---	---	yes	2e5be18d-9061-455f-bddd-f293caafd055
db587435-09db-490a-a286-37d1216b5699	4	---	---	12	---	---	---	---	yes	01c4cdc0-2086-4c93-80e3-68e8b210099d
db587435-09db-490a-a286-37d1216b5699	4	---	---	12	---	---	---	---	yes	be3f8a1f-c6f7-4ed1-b927-e9d5eb1b78e9
db587435-09db-490a-a286-37d1216b5699	4	---	---	12	---	---	---	---	yes	3c2983f7-8f6e-4d30-a52d-8825a84488ec
db587435-09db-490a-a286-37d1216b5699	4	---	---	12	---	---	---	---	yes	bedec19e-3624-4eec-beb0-83524a65091b
db587435-09db-490a-a286-37d1216b5699	4	---	---	12	---	---	---	---	yes	ffd59984-5709-4c10-b55d-ca9d57b5c629
db587435-09db-490a-a286-37d1216b5699	4	---	---	12	---	---	---	---	yes	5ba65cac-8c57-4f9f-a0b6-13d2e51f4d6e
de3ba037-f0cf-415d-aa55-79cd9ad541e2	3	---	---	4	---	---	---	---	yes	e7fab7e8-232f-4f62-9ff7-2963d0dc7f75
de3ba037-f0cf-415d-aa55-79cd9ad541e2	3	---	---	4	---	---	---	---	yes
e0c3280c-b865-454e-a15a-270f3b2a9ca6	3	---	---	3	yes	80	---	80000	yes	4dc57bfd-bb77-4d26-b26c-3bc5a2c50bc1
e0c3280c-b865-454e-a15a-270f3b2a9ca6	3	---	---	3	yes	80	---	80000	yes	c7d1babb-06ed-4848-a924-a639c85b0030
e0c3280c-b865-454e-a15a-270f3b2a9ca6	3	---	---	3	yes	80	---	80000	yes	c93483dc-f780-47aa-a2ce-9182e6ad92e4
e1d8332f-e867-425f-975b-efbd835a1e89	3	---	---	2	---	---	---	---	yes	3c8f3c1c-6582-41ca-98f4-c648505e4b5b
e45f0992-0f5c-4cc3-ba60-2d6649f2e104	4	---	---	8	---	---	---	---	yes	493727b8-918e-4c85-a2c2-793a7e1a4a2a
e45f0992-0f5c-4cc3-ba60-2d6649f2e104	4	---	---	8	---	---	---	---	yes	aad63364-f833-4716-b1dd-e6ef48404c7a
e45f0992-0f5c-4cc3-ba60-2d6649f2e104	4	---	---	8	---	---	---	---	yes	63ec4d01-217c-42a9-98d1-6ef2d0951cd9
e9529829-a693-4e2d-8742-a4611e00b528	10	---	---	4	---	---	---	---	no
e9529829-a693-4e2d-8742-a4611e00b528	10	---	---	4	---	---	---	---	yes	d1f812d3-bdbe-41b7-aa9a-819218ec79af
e9529829-a693-4e2d-8742-a4611e00b528	10	---	---	4	---	---	---	---	yes	a61f26ab-6485-4d4e-89a4-d04b968d4b1a
e9529829-a693-4e2d-8742-a4611e00b528	10	---	---	4	---	---	---	---	yes	08dcacfc-51e1-4696-95b1-83f0721502b0
e9529829-a693-4e2d-8742-a4611e00b528	10	---	---	4	---	---	---	---	---
e9529829-a693-4e2d-8742-a4611e00b528	10	---	---	4	---	---	---	---	yes	3aa17285-289e-4134-8402-0df777410176
e9529829-a693-4e2d-8742-a4611e00b528	10	---	---	4	---	---	---	---	yes	6644267f-75b1-416b-b0ab-6f1605ededc7
e9529829-a693-4e2d-8742-a4611e00b528	10	---	---	4	---	---	---	---	yes	428283b1-9be2-4ad0-af4f-f10778e6599d
e9529829-a693-4e2d-8742-a4611e00b528	10	---	---	4	---	---	---	---	yes	6cb29095-488e-4a85-aae0-5445c7d16a13
ec89b5d3-b443-42fb-a6d1-4f25dbd4b205	2	---	---	4	---	---	---	---	---
ee014833-a34c-4aa7-887b-510b429863f4	3	---	---	2	---	---	---	---	yes	3f4f7fb7-05c6-4c4f-9bae-1d446a2ebb76
f77bc295-4717-432a-a386-c6699a66589a	1	---	---	4	---	---	---	---	yes	1a6c9d8f-6eb5-42e2-a76d-e18dff4f9e62
f77bc295-4717-432a-a386-c6699a66589a	1	---	---	4	---	---	---	---	yes	f41cf242-e6f7-4d20-bbe3-7ce0186717d9
f7a7bdf5-71d0-4a3f-85fe-7bd07c205e13	2	---	---	12	---	---	---	---	yes	dd013ae6-73c4-4837-95d1-efd7a9f9abf8
f7a7bdf5-71d0-4a3f-85fe-7bd07c205e13	2	---	---	12	---	---	---	---	yes	7de3a56e-8a11-436d-9156-7f68473f05f1
f7ada4aa-951a-4d52-8847-9c92366dcf03	2	---	---	4	---	---	---	---	yes	ccbce637-c082-45f5-9a6f-f2b5401118c9
f7ada4aa-951a-4d52-8847-9c92366dcf03	2	---	---	4	---	---	---	---	yes	f23861df-94dc-4a23-b198-b5792ebc1ef5
f7ada4aa-951a-4d52-8847-9c92366dcf03	2	---	---	4	---	---	---	---	yes	68440e30-60fb-49ab-963f-7f3e804e7090
f90ff64c-71b4-471e-a115-b121bfe018fd	3	---	---	24	---	---	---	---	yes	3bc8b584-7cf9-4ce4-8f5d-eca4da477f2c
f90ff64c-71b4-471e-a115-b121bfe018fd	3	---	---	24	---	---	---	---	yes	334043bc-d5bf-4719-a583-a85d491298ec
fc07051d-6144-4477-875e-4c9db50917ba	1	---	---	20	yes	20	---	20000	---
fc07051d-6144-4477-875e-4c9db50917ba	1	---	---	20	yes	20	---	20000	---
fc07051d-6144-4477-875e-4c9db50917ba	1	---	---	20	yes	20	---	20000	---	82f5467c-42f7-4a28-a7a6-ef7d0561cb74
fce0068a-dffe-4583-9678-1a954cc6742b	2	---	---	3	yes	100	70000	100000	yes	b9a717b3-87a9-4212-8003-ff2a6ea4b810
fce0068a-dffe-4583-9678-1a954cc6742b	2	---	---	3	yes	100	70000	100000	yes	6ee9a227-2972-46df-b31a-6d6304ad2b94
feb39c0c-9279-4908-968e-aaa28469561e	6	---	---	16	---	---	---	---	yes	18a7e99e-6f1d-4fdf-8c6b-dcb1a7710bd8
feb39c0c-9279-4908-968e-aaa28469561e	6	---	---	16	---	---	---	---	no
feb39c0c-9279-4908-968e-aaa28469561e	6	---	---	16	---	---	---	---	yes
ffdbfe06-5210-4a27-9993-7a49ff276924	2	---	---	4	yes	70	10000	70000	yes	c67d8b45-d0f9-4b5c-89d7-c1176011ba32
ffdbfe06-5210-4a27-9993-7a49ff276924	2	---	---	4	yes	70	10000	70000	yes	64971cd2-d68a-4c80-9439-9869e7352723

## Sheet: 2a
CS_ctrecruitid	CS_ctinclusionqns.ctmetctdefinition	CS_ctexclusionqns.ctabletoconsent	CS_ctexclusionqns.ctalreadyontbrx	CS_ctexclusionqns.ctaccessphone	CS_ctexclusionqns.ctspeaklugeng	CS_ctexclusionqns.ctwillingconsent	CS_ctconsentcomplete
yes	yes	yes	no	yes	yes	yes	yes
yes	yes	yes	no	yes	yes	yes	yes
yes	yes	yes	no	yes	yes	yes	yes
yes	yes	yes	no	yes	yes	yes	yes
yes	yes	yes	no	yes	yes	yes	yes
yes	yes	yes	no	yes	yes	no	---
yes	yes	yes	no	yes	yes	yes	yes
yes	yes	yes	no	yes	yes	yes	yes
no	---	---	---	---	---	---	---
yes	yes	yes	no	yes	yes	yes	yes
yes	yes	yes	no	yes	yes	yes	yes
yes	yes	yes	no	yes	yes	yes	yes
yes	yes	yes	no	yes	yes	yes	yes
yes	no	---	---	---	---	---	---
yes	yes	yes	no	yes	yes	yes	yes
yes	yes	yes	no	yes	yes	yes	yes
yes	yes	no	---	---	---	---	---
yes	yes	yes	no	yes	yes	yes	yes
no	---	---	---	---	---	---	---
no	---	---	---	---	---	---	---
yes	yes	yes	no	yes	yes	yes	yes
yes	yes	yes	no	yes	yes	yes	yes
yes	yes	yes	no	yes	yes	yes	yes
yes	yes	yes	no	yes	yes	yes	yes
yes	yes	yes	no	yes	yes	yes	yes
yes	yes	yes	no	yes	yes	yes	yes
yes	yes	yes	no	yes	yes	yes	yes
yes	yes	yes	no	yes	yes	yes	yes
yes	yes	yes	no	yes	yes	yes	yes
yes	yes	yes	no	yes	yes	yes	yes
yes	yes	yes	no	yes	yes	yes	yes
yes	yes	yes	no	yes	yes	yes	yes
yes	no	---	---	---	---	---	---
yes	yes	yes	no	yes	yes	yes	yes
yes	yes	yes	no	yes	yes	yes	yes
yes	yes	yes	no	yes	yes	yes	yes
yes	yes	yes	no	yes	yes	yes	yes
yes	yes	yes	no	yes	yes	yes	yes
yes	yes	yes	no	yes	yes	yes	yes
yes	yes	yes	no	yes	yes	yes	yes
yes	no	---	---	---	---	---	---
yes	yes	yes	no	yes	yes	yes	yes
yes	yes	yes	no	yes	yes	yes	yes
yes	yes	yes	no	yes	yes	yes	yes
yes	yes	yes	no	yes	yes	yes	yes
yes	yes	yes	no	yes	yes	yes	yes
yes	yes	yes	no	yes	yes	yes	yes
no	---	---	---	---	---	---	---
yes	yes	yes	no	yes	yes	yes	yes
yes	yes	yes	no	yes	yes	yes	yes
yes	yes	yes	no	yes	yes	yes	yes
yes	yes	yes	no	yes	yes	yes	yes
yes	yes	yes	no	yes	yes	yes	yes
yes	no	---	---	---	---	---	---
yes	yes	yes	no	yes	yes	yes	yes
yes	yes	yes	no	yes	yes	yes	yes
yes	yes	yes	no	yes	yes	yes	yes
yes	yes	yes	no	yes	yes	yes	yes
yes	yes	yes	no	yes	yes	yes	yes
yes	yes	yes	no	yes	yes	yes	yes
yes	yes	yes	no	yes	yes	yes	yes
yes	no	---	---	---	---	---	---
yes	yes	yes	no	yes	yes	yes	yes
yes	yes	yes	no	yes	yes	yes	yes
yes	yes	yes	no	yes	yes	yes	yes
yes	no	---	---	---	---	---	---
yes	yes	yes	no	yes	yes	yes	yes
yes	yes	yes	no	yes	yes	yes	yes
yes	yes	yes	no	yes	yes	yes	yes
yes	yes	yes	no	yes	yes	yes	yes
yes	yes	yes	no	yes	yes	yes	yes
yes	yes	yes	no	yes	yes	yes	yes
yes	yes	yes	no	yes	yes	yes	yes
yes	yes	yes	no	yes	yes	yes	yes
yes	no	---	---	---	---	---	---
yes	yes	yes	no	yes	yes	yes	yes
yes	yes	yes	no	yes	yes	yes	yes
yes	yes	yes	no	yes	yes	yes	yes
yes	yes	yes	no	yes	yes	yes	yes
yes	no	---	---	---	---	---	---
yes	yes	yes	no	yes	yes	yes	yes
yes	yes	yes	no	yes	yes	yes	yes
yes	yes	yes	no	yes	yes	yes	yes
yes	yes	yes	no	yes	yes	yes	yes
yes	yes	yes	no	yes	yes	yes	yes
yes	yes	no	---	---	---	---	---
yes	yes	yes	no	yes	yes	yes	yes
yes	yes	yes	no	yes	yes	yes	yes
yes	yes	yes	no	yes	yes	yes	yes
yes	yes	yes	no	yes	yes	yes	yes
yes	yes	yes	no	yes	yes	yes	yes
yes	yes	yes	no	yes	yes	yes	yes
no	---	---	---	---	---	---	---
yes	yes	yes	no	yes	yes	yes	yes
yes	no	---	---	---	---	---	---
yes	yes	yes	no	yes	yes	yes	yes
yes	yes	yes	no	yes	yes	yes	yes
yes	yes	yes	no	yes	yes	yes	yes
yes	yes	yes	no	yes	yes	yes	yes
yes	yes	yes	no	yes	yes	yes	yes
yes	yes	yes	no	yes	yes	yes	yes
yes	yes	yes	no	yes	yes	yes	yes
yes	yes	yes	no	yes	yes	yes	yes
yes	no	---	---	---	---	---	---
yes	yes	yes	no	yes	yes	yes	yes
yes	yes	yes	no	yes	yes	yes	yes
yes	yes	yes	no	yes	yes	yes	yes
yes	yes	yes	no	yes	yes	yes	yes
no	---	---	---	---	---	---	---
yes	yes	yes	no	yes	yes	yes	yes
yes	yes	yes	no	yes	yes	yes	yes
yes	yes	yes	no	yes	yes	yes	yes
yes	yes	yes	no	yes	yes	yes	yes
yes	yes	yes	no	yes	yes	yes	yes
yes	yes	yes	no	yes	yes	yes	yes
yes	yes	yes	no	yes	yes	yes	yes
yes	yes	yes	no	yes	yes	yes	yes
yes	yes	yes	no	no	---	---	---
yes	yes	yes	no	yes	yes	yes	yes
yes	yes	yes	no	yes	yes	yes	yes
yes	yes	yes	no	yes	yes	yes	yes
yes	yes	yes	no	yes	yes	yes	yes
yes	no	---	---	---	---	---	---
yes	yes	yes	no	yes	yes	yes	yes
yes	yes	yes	no	yes	yes	yes	yes
yes	yes	yes	no	yes	yes	yes	yes
no	---	---	---	---	---	---	---
yes	yes	yes	no	yes	yes	yes	yes
yes	yes	yes	no	yes	yes	yes	yes
yes	yes	yes	no	yes	yes	yes	yes
yes	yes	yes	no	yes	yes	yes	yes
yes	yes	yes	no	yes	yes	yes	yes
yes	yes	yes	no	yes	yes	yes	yes
yes	yes	yes	no	yes	yes	yes	yes
yes	no	---	---	---	---	---	---
yes	yes	yes	no	no	---	---	---
yes	yes	yes	no	yes	yes	yes	yes
---	---	---	---	---	---	---	---
yes	yes	yes	no	yes	yes	yes	yes
yes	yes	yes	no	yes	yes	yes	yes
yes	yes	yes	no	yes	yes	yes	yes
yes	yes	yes	no	yes	yes	yes	yes
yes	yes	yes	no	yes	yes	yes	yes
yes	yes	yes	yes	---	---	---	---
yes	yes	yes	no	yes	yes	yes	yes
yes	yes	yes	no	yes	yes	yes	yes
yes	yes	yes	no	yes	yes	yes	yes
yes	yes	yes	no	yes	yes	yes	yes
yes	yes	yes	no	yes	yes	yes	yes
yes	yes	yes	no	yes	yes	yes	yes
yes	yes	yes	no	yes	yes	yes	yes
yes	yes	yes	no	yes	yes	yes	yes
yes	yes	yes	no	yes	yes	yes	yes
no	---	---	---	---	---	---	---
yes	yes	yes	yes	---	---	---	---
yes	no	---	---	---	---	---	---
yes	yes	yes	no	yes	yes	yes	yes
yes	yes	yes	no	yes	yes	yes	yes
yes	yes	yes	no	yes	yes	yes	yes
yes	yes	yes	no	yes	yes	yes	yes
yes	yes	yes	no	yes	yes	yes	yes
yes	yes	yes	no	yes	yes	yes	yes
yes	yes	yes	no	yes	yes	yes	yes
yes	yes	yes	no	yes	yes	yes	yes
yes	yes	yes	no	yes	yes	yes	yes
yes	yes	yes	no	yes	yes	yes	yes
yes	yes	yes	no	yes	yes	yes	yes
yes	yes	yes	no	yes	yes	yes	yes
yes	yes	yes	no	yes	yes	yes	yes
yes	yes	yes	no	no	---	---	---
yes	yes	yes	no	yes	yes	yes	yes
yes	yes	yes	no	yes	yes	yes	yes
yes	yes	yes	no	yes	yes	yes	yes
yes	yes	yes	no	yes	yes	yes	yes
yes	yes	yes	no	yes	yes	yes	yes
yes	yes	yes	no	yes	yes	yes	yes
yes	yes	yes	no	yes	yes	yes	yes
yes	yes	yes	no	yes	yes	yes	yes
yes	yes	yes	no	yes	yes	no	---
yes	yes	yes	no	yes	yes	yes	yes
yes	yes	yes	no	yes	yes	yes	yes
yes	no	---	---	---	---	---	---
yes	yes	yes	no	yes	yes	yes	yes
no	---	---	---	---	---	---	---
yes	yes	yes	no	yes	yes	no	---
yes	yes	yes	no	yes	yes	yes	yes
yes	no	---	---	---	---	---	---
yes	yes	yes	no	yes	yes	yes	yes
yes	yes	yes	no	yes	yes	yes	yes
yes	yes	yes	no	yes	yes	yes	yes
yes	yes	yes	no	yes	yes	yes	yes
yes	yes	yes	no	yes	yes	yes	yes
no	---	---	---	---	---	---	---
yes	no	---	---	---	---	---	---
yes	yes	yes	no	yes	yes	yes	yes
yes	yes	yes	no	yes	yes	yes	yes
yes	yes	yes	no	yes	yes	yes	yes
yes	yes	yes	no	yes	yes	yes	yes
yes	yes	yes	no	yes	yes	yes	yes
yes	yes	yes	no	yes	yes	yes	yes
yes	yes	yes	no	yes	yes	yes	yes
yes	yes	yes	no	yes	yes	yes	yes
yes	yes	yes	no	yes	yes	yes	yes
yes	yes	yes	no	yes	yes	yes	yes
yes	yes	yes	no	yes	yes	yes	yes
no	---	---	---	---	---	---	---
yes	yes	yes	no	yes	yes	yes	yes
yes	yes	yes	no	yes	yes	yes	yes
yes	yes	yes	no	yes	yes	yes	yes
yes	yes	yes	no	yes	yes	yes	yes
yes	yes	yes	no	yes	yes	yes	yes
yes	no	---	---	---	---	---	---
yes	yes	yes	no	yes	yes	yes	yes
yes	yes	yes	no	yes	yes	yes	yes
yes	yes	yes	no	yes	yes	yes	yes
no	---	---	---	---	---	---	---
yes	yes	yes	no	yes	yes	yes	yes
yes	yes	no	---	---	---	---	---
yes	yes	yes	no	yes	yes	yes	yes
yes	yes	yes	no	yes	yes	yes	yes
yes	yes	yes	no	yes	yes	yes	yes
yes	yes	yes	no	yes	yes	yes	yes
---	---	---	---	---	---	---	---
yes	no	---	---	---	---	---	---
yes	yes	yes	no	yes	yes	yes	yes
yes	yes	yes	no	yes	yes	yes	yes
yes	yes	yes	no	yes	yes	yes	yes
yes	yes	yes	no	yes	yes	yes	yes
yes	yes	yes	no	yes	yes	yes	yes
no	---	---	---	---	---	---	---
yes	yes	yes	no	yes	yes	yes	yes
yes	yes	yes	no	yes	yes	yes	yes
yes	no	---	---	---	---	---	---
yes	yes	yes	no	yes	yes	yes	yes
yes	yes	yes	no	yes	yes	yes	yes
yes	yes	yes	no	yes	yes	yes	yes
yes	yes	yes	no	yes	yes	yes	yes
yes	yes	yes	no	yes	yes	yes	yes
yes	yes	yes	no	yes	yes	yes	yes
yes	yes	yes	no	yes	yes	yes	yes
yes	yes	yes	no	yes	yes	yes	yes
yes	yes	yes	no	yes	yes	yes	yes
yes	yes	yes	no	yes	yes	yes	yes
yes	yes	yes	no	yes	yes	yes	yes
yes	yes	yes	no	yes	yes	yes	yes
---	---	---	---	---	---	---	---
yes	yes	yes	no	yes	yes	yes	yes
yes	yes	yes	no	yes	yes	yes	yes
yes	yes	yes	no	yes	yes	yes	yes
yes	yes	yes	no	yes	yes	yes	yes
yes	yes	yes	no	yes	yes	yes	yes
yes	yes	yes	no	yes	yes	yes	yes
yes	yes	yes	no	yes	yes	yes	yes
yes	yes	yes	no	yes	yes	yes	yes
yes	yes	yes	no	yes	yes	yes	yes
yes	yes	yes	no	yes	yes	yes	yes
yes	yes	yes	no	yes	yes	yes	yes
yes	yes	yes	no	yes	yes	yes	yes
yes	yes	yes	no	yes	yes	yes	yes
yes	yes	yes	no	yes	yes	yes	yes
yes	yes	yes	no	yes	yes	yes	yes
yes	yes	yes	no	yes	yes	yes	yes
yes	yes	yes	no	yes	yes	yes	yes
yes	yes	yes	no	yes	yes	yes	yes
yes	yes	yes	no	yes	yes	yes	yes
yes	yes	yes	no	yes	yes	yes	yes
yes	yes	yes	no	yes	yes	yes	yes
yes	yes	yes	no	yes	yes	yes	yes
yes	yes	yes	no	yes	yes	yes	yes
yes	yes	yes	no	yes	yes	yes	yes
yes	yes	yes	no	yes	yes	yes	yes
yes	yes	yes	no	yes	yes	yes	yes
yes	yes	yes	no	yes	yes	yes	yes
yes	yes	yes	no	yes	yes	yes	yes
yes	yes	yes	no	yes	yes	yes	yes
yes	yes	yes	no	yes	yes	yes	yes
yes	yes	yes	no	yes	yes	yes	yes
yes	yes	yes	no	yes	yes	yes	yes
yes	yes	yes	no	yes	yes	yes	yes
yes	yes	yes	no	yes	yes	yes	yes
yes	yes	yes	no	yes	yes	yes	yes
yes	yes	yes	no	yes	yes	yes	yes
yes	yes	yes	no	yes	yes	yes	yes
yes	yes	yes	no	yes	yes	yes	yes
yes	yes	yes	no	yes	yes	yes	yes
yes	yes	yes	no	yes	yes	yes	yes
yes	yes	yes	no	yes	yes	yes	yes
yes	yes	yes	no	yes	yes	yes	yes
yes	yes	yes	no	yes	yes	yes	yes
yes	yes	yes	no	yes	yes	yes	yes
yes	yes	yes	no	yes	yes	yes	yes
no	---	---	---	---	---	---	---
yes	yes	yes	no	yes	yes	yes	yes
yes	yes	yes	no	yes	yes	yes	yes
yes	yes	yes	no	yes	yes	yes	yes
yes	yes	yes	no	yes	yes	yes	yes
yes	yes	yes	no	yes	yes	yes	yes
yes	yes	yes	no	yes	yes	yes	yes
yes	yes	yes	no	yes	yes	yes	yes
yes	yes	yes	yes	---	---	---	---
yes	yes	yes	no	yes	yes	yes	yes
yes	yes	yes	no	yes	yes	yes	yes
yes	yes	yes	no	yes	yes	yes	yes
yes	yes	yes	no	yes	yes	yes	yes
yes	yes	yes	no	yes	yes	yes	yes
yes	yes	yes	no	yes	yes	yes	yes
yes	yes	yes	no	yes	yes	yes	yes
yes	yes	yes	no	yes	yes	yes	yes
yes	yes	yes	yes	---	---	---	---
yes	yes	yes	no	yes	yes	yes	yes
yes	yes	yes	no	yes	yes	yes	yes
yes	yes	yes	no	yes	yes	yes	yes
yes	yes	yes	no	yes	yes	yes	yes
yes	yes	yes	no	yes	yes	yes	yes
yes	yes	yes	no	yes	yes	yes	yes
yes	yes	yes	no	yes	yes	yes	yes
yes	yes	yes	no	yes	yes	yes	yes
yes	yes	yes	no	yes	yes	yes	yes
yes	yes	yes	no	yes	yes	yes	yes
yes	yes	yes	no	yes	yes	yes	yes
no	---	---	---	---	---	---	---
yes	yes	yes	no	yes	yes	yes	yes
yes	yes	yes	no	yes	yes	yes	yes
yes	yes	yes	no	yes	yes	yes	yes
yes	yes	yes	no	yes	yes	yes	yes
yes	yes	yes	no	yes	yes	yes	yes
yes	yes	yes	no	yes	yes	yes	yes
yes	yes	yes	no	yes	yes	yes	yes
yes	yes	yes	no	yes	yes	yes	yes
yes	yes	yes	no	yes	yes	no	---
yes	yes	yes	no	yes	yes	yes	yes
yes	yes	yes	yes	---	---	---	---

## Sheet: 2b
gender	clinicalhistory_cthiv	tbscreening_ctcough	tbscreening_ctcough2wks	tbscreening_ctfever	tbscreening_ctweightloss	tbscreening_ctnightsweats	cthhhead	householdses_hhhreadwrite	householdses_fullhhexpenditure	householdses_fullhhincome	universal_index_id	universal_contact_id	tbsymptoms	cthivstatus	ctchildunder5	HHVISIT	med_eval_requested	completion	ctage0_4	ctage5_14	ctage15_plus	labcomplete	dx_attributed_to_CI
male	nevertested	no	---	no	no	no	---	---	---	---	d3a618ca-940a-4e3b-9247-72a09fbb4755	1065f07d-8b9b-4d83-8d83-6d50178919d4	no	negative	yes	1	1	0	1	0	0
female	nevertested	no	---	no	no	no	---	---	---	---	66885c28-c7e7-452c-9b4e-d7fd0dde9ed6	4823abf7-6c57-4117-ab4d-c2d06dff0229	no	negative	yes	1	1	0	1	0	0
male	unknown	yes	yes	no	no	no	---	---	---	---	e0c3280c-b865-454e-a15a-270f3b2a9ca6	4dc57bfd-bb77-4d26-b26c-3bc5a2c50bc1	yes	---	yes	1	1	1	1	0	0
male	nevertested	no	---	no	no	no	---	---	---	---	38e556a3-82ee-4db5-ac93-430152997973	6407591e-53e8-4eb7-bda6-e38c32da4bbc	no	---	yes	1	1	0	1	0	0
male	negative	no	---	no	no	no	---	---	---	---	d16c310f-bd9c-4498-9de1-189977a86de7	8359303f-4fea-4fd8-8f83-2108aab36362	no	---	yes	1	1	0	1	0	0
female	unknown	yes	yes	yes	yes	no	---	---	---	---	c4343d74-9e9a-4c92-9df0-5466aed5bfce	a492ec13-ae71-499c-89c2-b2cbc75ddd09	yes	---	yes	1	1	0	1	0	0
female	unknown	yes	no	no	no	no	---	---	---	---	47a5bd1d-92b7-485d-b689-c9f64333874c	d4f5229b-0338-4b50-8726-32370b7abf12	no	negative	yes	1	1	0	1	0	0
female	nevertested	no	---	no	no	no	---	---	---	---	d02436f5-8abb-41ed-8f5b-10992af13fc4	14c18358-1e57-486a-8f26-57ec23380230	no	negative	yes	2	1	0	1	0	0
female	nevertested	no	---	no	no	no	---	---	---	---	d02436f5-8abb-41ed-8f5b-10992af13fc4	20c639f0-5bef-46e0-8f2a-ccc6d6e69b65	no	negative	yes	2	1	0	1	0	0
male	nevertested	yes	yes	no	no	yes	---	---	---	---	6a46ec69-63de-4e46-85d8-e2ee09afb48c	7da07cc8-a9e8-49c3-a2bb-6573346d3b4a	yes	---	yes	1	1	0	1	0	0
male	nevertested	yes	yes	yes	yes	no	---	---	---	---	2589019d-0ebf-4786-bd0b-1ad669884647	98dfd9fb-94c7-4ba5-b637-71594d50c701	yes	---	yes	1	1	0	1	0	0
female	unknown	yes	yes	no	no	no	---	---	---	---	fce0068a-dffe-4583-9678-1a954cc6742b	b9a717b3-87a9-4212-8003-ff2a6ea4b810	yes	negative	yes	1	1	0	1	0	0
female	nevertested	no	---	no	no	no	---	---	---	---	db587435-09db-490a-a286-37d1216b5699	bedec19e-3624-4eec-beb0-83524a65091b	no	---	yes	1	1	0	1	0	0
male	negative	no	---	no	no	no	---	---	---	---	ffdbfe06-5210-4a27-9993-7a49ff276924	c67d8b45-d0f9-4b5c-89d7-c1176011ba32	no	negative	yes	1	1	0	1	0	0
male	nevertested	no	---	no	no	no	---	---	---	---	b03f6ff0-d614-4f22-92c5-dc5a8abb3020	262c5494-94f8-470e-a1b4-ba1eebf18b59	no	---	yes	1	1	0	1	0	0
male	nevertested	yes	no	no	no	no	---	---	---	---	ca6784b9-f2da-4a99-a077-aa15e6e7cbb7	6a077bd0-bb2e-4915-a47c-007838fdafbd	no	negative	yes	1	1	0	1	0	0
female	unknown	yes	no	no	no	no	---	---	---	---	ca6784b9-f2da-4a99-a077-aa15e6e7cbb7	6a36333d-fc04-4a29-bade-c5cf12b186a5	no	negative	yes	1	1	0	1	0	0
male	nevertested	no	---	no	no	no	---	---	---	---	66885c28-c7e7-452c-9b4e-d7fd0dde9ed6	80bacd2a-40ab-4b31-81cb-ab22f09cd32c	no	negative	yes	1	1	0	1	0	0
male	nevertested	no	---	no	no	no	---	---	---	---	3d87ae7d-ba84-4334-8ad3-82aa283afc11	9496e7c0-bca8-4f52-ae0c-0512438c0ab6	no	---	yes	1	1	0	1	0	0
female	nevertested	yes	yes	yes	no	no	---	---	---	---	4c851aec-d7fc-45a4-be0c-920245da8ca3	0f40df0f-2afc-4a2e-aa52-b774ea30b23c	yes	---	yes	1	1	0	1	0	0
male	nevertested	yes	yes	yes	no	no	---	---	---	---	4c851aec-d7fc-45a4-be0c-920245da8ca3	41f4fec7-bda9-432f-b1e7-8bdb79971c41	yes	---	yes	1	1	0	1	0	0
female	unknown	no	---	no	no	no	---	---	---	---	bda8f762-fa42-4cb4-a831-4f4a562df917	5303d28b-a3b7-4978-a376-c99fa1e7f784	no	---	yes	1	1	0	1	0	0
male	nevertested	no	---	yes	yes	yes	---	---	---	---	21021b2c-c060-4754-a0e4-4c35a8f6aa47	458c933b-12f0-40d4-8fb2-16566c2d748a	yes	negative	yes	1	1	0	1	0	0
female	nevertested	no	---	no	no	no	---	---	---	---	e45f0992-0f5c-4cc3-ba60-2d6649f2e104	493727b8-918e-4c85-a2c2-793a7e1a4a2a	no	negative	yes	1	1	0	1	0	0
female	nevertested	no	---	no	no	no	---	---	---	---	536b2bcf-87e5-4b19-b744-6b67851460cd	81972b80-8d13-4b82-8076-8b3fc1304825	no	---	yes	1	1	0	1	0	0
female	negative	no	---	no	no	no	---	---	---	---	91986a8c-5755-4859-a930-98b976acbdde	b0bc154e-5ca9-4437-b7c4-b74d596beee8	no	---	yes	1	1	0	1	0	0
female	negative	yes	yes	no	no	yes	---	---	---	---	2737fb4e-4e4e-432f-9696-7e088b996745	9f031a66-1c8a-41b2-ac79-671cff55c617	yes	---	yes	1	1	1	1	0	0		1
female	negative	yes	yes	yes	no	no	---	---	---	---	d16c310f-bd9c-4498-9de1-189977a86de7	083155e2-1505-4708-963e-eef3c7ba79df	yes	---	yes	1	1	1	1	0	0
female	nevertested	yes	yes	yes	yes	yes	---	---	---	---	116f383f-63d7-4546-b428-0cfb7b8004d6	217b2bde-ca08-4c51-90bf-0d6e479f700b	yes	---	yes	1	1	0	1	0	0
male	negative	yes	no	no	no	no	---	---	---	---	baa99918-99c7-42de-bcd7-cbadb3d31990	474a7b44-283b-4c37-91e8-953cad3a8f6a	no	---	yes	1	1	0	1	0	0
male	nevertested	yes	no	no	no	yes	---	---	---	---	e9529829-a693-4e2d-8742-a4611e00b528	6644267f-75b1-416b-b0ab-6f1605ededc7	yes	---	yes	2	1	0	1	0	0
male	nevertested	yes	yes	no	yes	no	---	---	---	---	6b45a843-f52a-4bc6-952d-fc7b57ad85c3	abbba7d8-0a9d-433f-b3b5-bacfa5193dea	yes	negative	yes	1	1	0	1	0	0
male	nevertested	yes	yes	no	no	no	---	---	---	---	0121dc63-98db-4b4b-aab8-5a4ea05194c5	4c842f76-a7bb-46f8-9258-0cdd6ae84e6a	yes	---	yes	1	1	0	1	0	0
female	negative	no	---	no	no	yes	---	---	---	---	98e6efab-6e09-41dc-b4f6-22fb4391335e	3bfcf8df-4c45-491e-a730-84b44d12d4c9	yes	---	yes	1	1	0	1	0	0
female	nevertested	no	---	no	no	no	---	---	---	---	6793cbf4-04b3-478b-adda-58d1cdb5bc55	527e33ee-1c95-42a6-ac51-936b8a8320a1	no	negative	yes	1	1	0	1	0	0
male	nevertested	no	---	no	no	no	---	---	---	---	0e1e3b8b-fe1b-4b11-a9d2-cc6b3afbe7c5	545eb3c6-ae6d-4b56-bd65-caa53300d475	no	---	yes	1	1	0	1	0	0
female	negative	no	---	no	no	no	---	---	---	---	91986a8c-5755-4859-a930-98b976acbdde	7d36ad5f-b96a-42f4-b320-5576ad3651a1	no	---	yes	1	1	0	1	0	0
female	nevertested	yes	no	no	no	no	---	---	---	---	c5969e6b-bf1c-48a5-b141-77f740b601b5	b6fb88db-8af2-492d-8d12-01bac49bf1e2	no	negative	yes	1	1	0	1	0	0
female	negative	no	---	no	no	no	---	---	---	---	95a6d468-c33f-4e6a-a3a2-a2f61c3fb7b9	321c95ce-089d-4a3f-afdf-1ed6fb0be57d	no	---	yes	1	1	0	1	0	0
male	unknown	yes	yes	no	no	no	---	---	---	---	c4343d74-9e9a-4c92-9df0-5466aed5bfce	45857b92-a9a4-42f4-bbc1-af3bcf26da7d	yes	---	yes	1	1	1	1	0	0	1
female	unknown	yes	yes	yes	no	yes	---	---	---	---	714c7cf3-a576-4b0c-a12f-dfb9cccfe4da	6ddb76a0-77d0-4046-b60b-71347f659429	yes	---	yes	1	1	0	1	0	0
female	negative	yes	yes	yes	yes	yes	---	---	---	---	4d63eb7a-49d2-405d-bf8a-9f0a27c3e401	8c3ae687-6e3a-4e7b-b913-baf7a8c2bcf7	yes	negative	yes	1	1	1	1	0	0		1
male	nevertested	yes	yes	no	no	no	---	---	---	---	0121dc63-98db-4b4b-aab8-5a4ea05194c5	2d3a8ea2-aa53-4c6e-a485-2ea223c69fcc	yes	---	yes	1	1	0	1	0	0
male	nevertested	yes	yes	no	no	no	---	---	---	---	d02436f5-8abb-41ed-8f5b-10992af13fc4	05ac4f2c-ec7f-416e-b96d-bdd831200b71	yes	negative	yes	1	1	1	1	0	0
female	nevertested	yes	yes	no	yes	no	---	---	---	---	d02436f5-8abb-41ed-8f5b-10992af13fc4	6af5b1b9-5e6d-4eaf-b68a-8c3fd4c465c2	yes	negative	yes	1	1	1	1	0	0
male	nevertested	no	---	no	no	no	---	---	---	---	4beaa90b-6395-47ba-ac4a-87b53647068c	d9527f56-b554-43ad-8fe6-555e62262c7f	no	---	yes	1	1	0	1	0	0
male	nevertested	no	---	no	no	no	---	---	---	---	38e556a3-82ee-4db5-ac93-430152997973	541c9e9f-14a8-44ec-b767-894adfba9e91	no	---	yes	1	1	0	1	0	0
female	negative	no	---	no	no	no	---	---	---	---	5ade63c1-5641-4ac9-b578-c5f1eeac2ac8	7e811b5a-8179-4ba9-8f15-c069a6909bee	no	---	yes	1	1	0	1	0	0
female	negative	yes	no	no	no	no	---	---	---	---	e0c3280c-b865-454e-a15a-270f3b2a9ca6	c93483dc-f780-47aa-a2ce-9182e6ad92e4	no	---	yes	1	1	0	1	0	0
male	negative	yes	no	no	no	no	---	---	---	---	12ba92a6-87b8-497b-a026-4f13a0587139	ce2a543c-aee6-4b2b-a29b-c0db89eb6ac0	no	---	yes	1	1	1	1	0	0
male	nevertested	yes	yes	no	no	no	---	---	---	---	d16c310f-bd9c-4498-9de1-189977a86de7	e4df0d52-5850-4ef7-ad77-d577c1062b05	yes	---	yes	1	1	0	1	0	0
male	nevertested	no	---	no	no	no	---	---	---	---	0e1e3b8b-fe1b-4b11-a9d2-cc6b3afbe7c5	1473634b-fde1-43cc-9371-02c39f0dd17a	no	---	yes	1	1	0	1	0	0
male	negative	no	---	no	no	no	---	---	---	---	3b6aea98-ebdb-464f-bc03-33185540f587	214caa47-32a3-4e30-a205-b039c06a7b19	no	negative	yes	1	1	0	1	0	0
female	nevertested	yes	no	no	no	no	---	---	---	---	536b2bcf-87e5-4b19-b744-6b67851460cd	33864cf0-ee4e-47aa-b3fe-74931c4c227c	no	---	yes	1	1	0	1	0	0
male	unknown	yes	yes	no	no	no	---	---	---	---	70306951-575d-4a3e-be18-cd9e48dbcd99	6e17fd7f-f05e-4823-8983-34795b241828	yes	---	yes	1	1	0	1	0	0
male	unknown	no	---	no	no	no	---	---	---	---	7924a781-c660-4ae4-b0e1-55ba5226fd4e	b1d49b3c-3622-4300-81f9-1faad8e4ec28	no	negative	yes	1	1	0	1	0	0
female	unknown	no	---	no	no	no	---	---	---	---	5e074b9b-bea7-4ad8-ae6b-3a132f274a86	b5671e87-fa21-4f33-bd75-b438725dd04c	no	---	yes	1	1	0	1	0	0
male	nevertested	no	---	no	no	no	---	---	---	---	cec26f1f-558c-4cdb-b0c7-54a45b205d99	bc3dc66a-5886-4824-bbdc-510e4237f98b	no	---	yes	2	1	0	1	0	0
male	nevertested	yes	no	no	no	no	---	---	---	---	6b45a843-f52a-4bc6-952d-fc7b57ad85c3	14c78342-7364-4f80-b0ef-48a19d4d7b34	no	negative	no	1	0	0	0	1	0
female	unknown	no	---	no	no	no	---	---	---	---	835e97e6-1a5a-4e3f-ad0a-bc905855a15d	65413f21-a5b9-4d34-b26c-3ac7c78405c4	no	---	no	1	0	0	0	1	0
male	nevertested	yes	yes	yes	no	yes	---	---	---	---	e9529829-a693-4e2d-8742-a4611e00b528	428283b1-9be2-4ad0-af4f-f10778e6599d	yes	---	no	2	1	0	0	1	0
female	nevertested	no	---	no	no	no	---	---	---	---	b03f6ff0-d614-4f22-92c5-dc5a8abb3020	55bc23e4-a4e6-4fd8-be05-b3eb95193f42	no	---	no	1	1	0	0	1	0
male	negative	yes	yes	yes	no	yes	---	---	---	---	6e174a8f-c2f3-4799-8380-acaf641667d7	90c935ef-f8db-4484-a936-d4d610bf14ca	yes	---	no	1	1	0	0	1	0
male	negative	yes	yes	yes	no	no	---	---	---	---	6e174a8f-c2f3-4799-8380-acaf641667d7	dda314e0-c739-4b93-acb2-1170f7ce91f7	yes	---	no	2	1	0	0	1	0
female	nevertested	no	---	no	no	no	---	---	---	---	d08f500f-dd5c-4145-80c0-c0178114d868	4c37e75c-280d-4974-9986-8a3d90bfa632	no	---	no	1	1	0	0	1	0
female	negative	yes	yes	no	no	no	---	---	---	---	3b6aea98-ebdb-464f-bc03-33185540f587	ccaafead-7000-424b-9cd0-db0fa60a1638	yes	negative	no	1	1	0	0	1	0
male	unknown	no	---	no	no	yes	---	---	---	---	6a46ec69-63de-4e46-85d8-e2ee09afb48c	f29b0910-d19b-4c9f-bfb3-6e951af18d0f	yes	---	no	1	1	0	0	1	0
female	unknown	no	---	no	no	no	---	---	---	---	729c65c7-ad0b-494b-8759-192365334f42	3daf6ecf-a67e-4937-b069-06d2046604f5	no	negative	no	1	0	0	0	1	0
female	nevertested	no	---	no	no	no	---	---	---	---	6793cbf4-04b3-478b-adda-58d1cdb5bc55	528d2663-88de-4111-9dc7-71cd6c03d18f	no	negative	no	1	0	0	0	1	0
female	nevertested	no	---	no	no	no	---	---	---	---	6793cbf4-04b3-478b-adda-58d1cdb5bc55	93b099c5-0442-465a-aff9-4b0471157a5e	no	negative	no	2	0	0	0	1	0
male	nevertested	no	---	no	no	no	---	---	---	---	d02436f5-8abb-41ed-8f5b-10992af13fc4	ff8cadd2-d5da-49a7-aa27-3deabfb86c7a	no	negative	no	1	0	0	0	1	0
male	nevertested	no	---	no	no	no	---	---	---	---	db587435-09db-490a-a286-37d1216b5699	ffd59984-5709-4c10-b55d-ca9d57b5c629	no	---	no	1	0	0	0	1	0
female	negative	yes	yes	yes	yes	yes	---	---	---	---	5b1eec36-3379-43d7-a05d-641b5f36de79	610f777d-7f97-409b-b49e-23c9b2cc0158	yes	negative	no	2	1	0	0	1	0
male	nevertested	yes	yes	no	yes	no	---	---	---	---	c5969e6b-bf1c-48a5-b141-77f740b601b5	7df1262d-f014-4178-b66d-764315c66ef2	yes	negative	no	1	1	1	0	1	0
male	unknown	no	---	no	no	no	---	---	---	---	5b1eec36-3379-43d7-a05d-641b5f36de79	6d19051f-5848-4c99-9274-cd11a5bb869a	no	negative	no	1	0	0	0	1	0
female	unknown	no	---	no	no	no	---	---	---	---	bda8f762-fa42-4cb4-a831-4f4a562df917	3883febd-7a3d-47d1-8b12-3c63b3ccfa90	no	---	no	1	0	0	0	1	0
female	nevertested	no	---	no	no	no	---	---	---	---	536b2bcf-87e5-4b19-b744-6b67851460cd	072d5bd6-0951-45b3-b667-0ec3c7c73f99	no	---	no	1	0	0	0	1	0
male	nevertested	no	---	no	no	no	---	---	---	---	feb39c0c-9279-4908-968e-aaa28469561e	18a7e99e-6f1d-4fdf-8c6b-dcb1a7710bd8	no	---	no	1	0	0	0	1	0
female	unknown	yes	no	no	no	no	---	---	---	---	0a4b58fc-29ab-447b-a76d-b761ab82a0a7	68e2e97c-b2e3-46cc-a9e6-72247866247d	no	---	no	1	0	0	0	1	0
female	negative	no	---	no	no	no	---	---	---	---	b5e860d7-5be8-43a1-8126-fdb0030c6ad4	8758c5bb-8705-423f-a617-847ae99baad3	no	---	no	1	0	0	0	1	0
female	unknown	yes	yes	no	yes	no	---	---	---	---	37c607c1-fa8a-4f23-b8c8-8f3ad5edbc8e	3a9d43f2-c679-46b7-9dc3-2cb8ece37d1f	yes	---	no	1	1	1	0	1	0	1
male	negative	no	---	no	no	no	---	---	---	---	835e97e6-1a5a-4e3f-ad0a-bc905855a15d	3466f1fd-60f3-475c-aab0-7a50e5e4aa65	no	---	no	1	0	0	0	1	0
female	negative	no	---	no	no	no	---	---	---	---	bc77d5c6-7a64-4f1f-87e6-a83b2a39ecfd	42bcb791-cd42-404d-9350-f5786d3547c9	no	---	no	1	0	0	0	1	0
male	unknown	no	---	no	no	no	---	---	---	---	729c65c7-ad0b-494b-8759-192365334f42	4caa6af1-3f80-4e98-a5ba-a934f12f0804	no	negative	no	1	0	0	0	1	0
female	nevertested	no	---	no	no	no	---	---	---	---	d3a618ca-940a-4e3b-9247-72a09fbb4755	612df1a2-1408-4231-b388-d02eddb9a78f	no	negative	no	1	0	0	0	1	0
male	negative	no	---	no	no	no	---	---	---	---	b5e860d7-5be8-43a1-8126-fdb0030c6ad4	18a73496-a54c-4995-ab8e-4a1f294cc3bb	no	---	no	1	0	0	0	1	0
male	nevertested	no	---	no	no	no	---	---	---	---	db587435-09db-490a-a286-37d1216b5699	2e5be18d-9061-455f-bddd-f293caafd055	no	---	no	1	0	0	0	1	0
male	nevertested	no	---	no	no	no	---	---	---	---	d02436f5-8abb-41ed-8f5b-10992af13fc4	3565143f-9e3e-420c-975d-dee6ce1aeeac	no	negative	no	1	0	0	0	1	0
male	unknown	no	---	no	no	no	---	---	---	---	6a46ec69-63de-4e46-85d8-e2ee09afb48c	9a57a38e-b546-4627-b6cf-d33191b20900	no	---	no	2	0	0	0	1	0
female	negative	yes	yes	no	no	no	---	---	---	---	93adc490-c327-494e-af5c-320e50059725	715c59ea-f0a1-413a-b5d9-1d11dd3a85e0	yes	---	no	1	1	1	0	1	0	1
male	unknown	yes	yes	no	no	no	---	---	---	---	c4343d74-9e9a-4c92-9df0-5466aed5bfce	267436b9-923d-444a-b16c-595cfd42d110	yes	---	no	1	1	1	0	1	0	1
female	nevertested	yes	no	no	yes	no	---	---	---	---	4d63eb7a-49d2-405d-bf8a-9f0a27c3e401	752b109b-c7c9-4ee9-b13f-a7b0dc7678ad	yes	negative	no	1	1	1	0	1	0		1
male	nevertested	yes	yes	no	no	no	---	---	---	---	e9529829-a693-4e2d-8742-a4611e00b528	d1f812d3-bdbe-41b7-aa9a-819218ec79af	yes	---	no	2	1	0	0	1	0
female	negative	no	---	no	no	no	---	---	---	---	bc77d5c6-7a64-4f1f-87e6-a83b2a39ecfd	6af0aed2-7aab-44ec-a6e1-adc19e42b5e5	no	---	no	1	0	0	0	1	0
female	nevertested	no	---	no	no	no	---	---	---	---	d3a618ca-940a-4e3b-9247-72a09fbb4755	84a891da-9fe4-4734-9482-d38ae0a530ca	no	negative	no	1	0	0	0	1	0
male	unknown	no	---	no	no	no	---	---	---	---	3e1b46f3-6366-4442-9d46-c10a6146fc9f	d04c2cf5-5eec-4e76-a31e-0d0121d67363	no	---	no	1	0	0	0	1	0
female	nevertested	yes	no	no	no	no	---	---	---	---	cec26f1f-558c-4cdb-b0c7-54a45b205d99	4bff76e8-cdf0-434c-9fb7-957dda53effd	no	---	no	2	0	0	0	1	0
male	negative	no	---	no	no	no	---	---	---	---	923ac683-23ae-4f47-8630-924ab56a0970	611d0eef-a70c-4272-aa0b-f880320288b0	no	---	no	1	0	0	0	1	0
female	unknown	no	---	no	no	no	---	---	---	---	7924a781-c660-4ae4-b0e1-55ba5226fd4e	65b3d146-de9f-413e-9174-9286f323acfc	no	negative	no	1	0	0	0	1	0
male	nevertested	no	---	no	no	no	---	---	---	---	0e1e3b8b-fe1b-4b11-a9d2-cc6b3afbe7c5	7b01cc0a-5296-44c3-97fb-767a0b522031	no	---	no	1	0	0	0	1	0
female	nevertested	no	---	no	no	no	---	---	---	---	cec26f1f-558c-4cdb-b0c7-54a45b205d99	9b803518-ac66-4ab9-85cd-d54819f8a9cf	no	---	no	2	0	0	0	1	0
female	negative	yes	yes	no	no	no	---	---	---	---	6793cbf4-04b3-478b-adda-58d1cdb5bc55	c058e2ca-a205-4d21-a7c3-4624bde2f1c4	yes	negative	no	1	1	0	0	1	0
female	nevertested	no	---	no	no	no	---	---	---	---	e45f0992-0f5c-4cc3-ba60-2d6649f2e104	aad63364-f833-4716-b1dd-e6ef48404c7a	no	negative	no	1	0	0	0	1	0
female	unknown	yes	yes	no	no	no	---	---	---	---	de3ba037-f0cf-415d-aa55-79cd9ad541e2	e7fab7e8-232f-4f62-9ff7-2963d0dc7f75	yes	negative	no	1	1	0	0	1	0
male	negative	no	---	no	no	no	---	---	---	---	bc77d5c6-7a64-4f1f-87e6-a83b2a39ecfd	85b7c9e2-90a0-4727-9143-edc31b7d286c	no	---	no	1	0	0	0	1	0
male	nevertested	yes	yes	yes	no	no	---	---	---	---	b31dc2f4-905c-437b-94ae-5476cba705b7	b2c21077-990b-4bd1-9bf7-044ec60aaad5	yes	negative	no	1	1	0	0	1	0
male	negative	no	---	no	no	no	---	---	---	---	d08f500f-dd5c-4145-80c0-c0178114d868	0114ae6b-f106-41b9-a704-aa01dd5b7ab8	no	---	no	1	0	0	0	1	0
male	negative	no	---	no	no	no	---	---	---	---	923ac683-23ae-4f47-8630-924ab56a0970	489dcf87-6a2a-425c-b9f9-dd4034d3309a	no	---	no	1	0	0	0	1	0
female	nevertested	no	---	no	no	no	---	---	---	---	d02436f5-8abb-41ed-8f5b-10992af13fc4	4fc6add5-dea4-4190-9f9c-068b0793b0f0	no	negative	no	1	0	0	0	1	0
male	nevertested	no	---	no	no	no	---	---	---	---	66885c28-c7e7-452c-9b4e-d7fd0dde9ed6	f9b86fa7-4945-4ab9-b9cd-8969d48ac9bd	no	negative	no	1	0	0	0	1	0
female	unknown	no	---	no	no	no	---	---	---	---	0d704d4e-358a-41b9-8dd6-6a32102aa339	4bf3c0a0-39e4-4ecd-b093-f3d6435680ca	no	---	no	2	0	0	0	1	0
female	unknown	no	---	no	no	no	---	---	---	---	0d704d4e-358a-41b9-8dd6-6a32102aa339	90749d14-22dc-4151-94f5-f93b3d423c06	no	---	no	2	0	0	0	1	0
female	negative	yes	yes	no	no	no	---	---	---	---	97641e2a-285c-470a-8db8-a322b69be6fd	c959efbc-1138-4a03-bdd6-47b065284a29	yes	---	no	1	1	1	0	1	0	1
male	negative	no	---	no	no	no	---	---	---	---	f90ff64c-71b4-471e-a115-b121bfe018fd	334043bc-d5bf-4719-a583-a85d491298ec	no	---	no	1	0	0	0	0	1
female	nevertested	no	---	no	no	no	---	---	---	---	c7cd0a64-53b7-45dc-b367-6502d343c477	563f5006-8c61-4bb9-bfbc-ead62a2fd8cc	no	---	no	1	0	0	0	0	1
female	unknown	no	---	no	no	no	---	---	---	---	3d87ae7d-ba84-4334-8ad3-82aa283afc11	7171de83-2352-4fdf-a244-414925b277ca	no	---	no	1	0	0	0	0	1
male	negative	no	---	no	no	no	---	---	---	---	3d87ae7d-ba84-4334-8ad3-82aa283afc11	7549940c-f080-4e5d-bc79-96f4bae4d90a	no	---	no	1	0	0	0	0	1
female	negative	no	---	no	no	no	---	---	---	---	db587435-09db-490a-a286-37d1216b5699	01c4cdc0-2086-4c93-80e3-68e8b210099d	no	---	no	1	0	0	0	0	1
female	unknown	no	---	no	no	no	---	---	---	---	7924a781-c660-4ae4-b0e1-55ba5226fd4e	571cfad7-6492-4292-b8fe-3589abab3f30	no	negative	no	1	0	0	0	0	1
female	negative	no	---	no	no	no	---	---	---	---	d08f500f-dd5c-4145-80c0-c0178114d868	f25e6b2f-4885-4bff-98fb-6695f7e6a3c8	no	---	no	1	0	0	0	0	1
female	unknown	yes	yes	no	yes	no	---	---	---	---	97641e2a-285c-470a-8db8-a322b69be6fd	816d7491-8842-492a-b944-656cdaf8bf05	yes	---	no	2	1	1	0	0	1	1
male	negative	yes	yes	yes	no	no	---	---	---	---	d02436f5-8abb-41ed-8f5b-10992af13fc4	e34fb819-f66b-47cc-b9bb-7c6b57247f57	yes	negative	no	1	1	1	0	0	1		1
female	negative	no	---	no	no	no	---	---	---	---	116f383f-63d7-4546-b428-0cfb7b8004d6	1c89c9fd-d039-434e-b4e7-d47b3440b496	no	---	no	1	0	0	0	0	1
female	negative	no	---	no	no	no	---	---	---	---	6034c9df-65b3-43c7-82a2-3d0d01404484	76ba25a2-9212-4f7d-9dca-72613279f716	no	negative	no	1	0	0	0	0	1
female	negative	no	---	no	no	no	---	---	---	---	d02436f5-8abb-41ed-8f5b-10992af13fc4	670b5323-8b35-4197-8426-9ed2df6935f2	no	negative	no	1	0	0	0	0	1
female	nevertested	yes	yes	no	no	no	---	---	---	---	116f383f-63d7-4546-b428-0cfb7b8004d6	a6f6df04-ad44-4eb2-afdf-9285fe894e66	yes	---	no	1	1	0	0	0	1
male	nevertested	yes	yes	no	no	yes	---	---	---	---	a2156f43-fa32-4546-902b-a6ec6b73ab1b	d3f5194f-5d96-47f2-ab4b-7fedaaaf7ad2	yes	---	no	1	1	0	0	0	1
male	negative	no	---	no	no	no	no	---	---	---	3c28c64a-4c96-446b-a16e-05e0fc995a65	38a409d4-b061-493b-bff3-02b5f3c35b14	no	---	no	1	0	0	0	0	1
female	negative	no	---	no	no	no	no	---	---	---	f90ff64c-71b4-471e-a115-b121bfe018fd	3bc8b584-7cf9-4ce4-8f5d-eca4da477f2c	no	---	no	1	0	0	0	0	1
female	negative	no	---	no	no	no	no	---	---	---	c4343d74-9e9a-4c92-9df0-5466aed5bfce	8440791d-8cf7-4b92-a425-56fc4fe24bf4	no	---	no	1	0	0	0	0	1
male	negative	no	---	no	no	no	no	---	---	---	d3a618ca-940a-4e3b-9247-72a09fbb4755	ba1d838a-a7cd-4233-8f15-1405b5e62ff1	no	negative	no	1	0	0	0	0	1
female	negative	no	---	no	no	no	no	---	---	---	754a8cb7-2332-4792-b728-67852d969002	bc3a195b-bde5-4ed0-8a77-49c0e5a17db2	no	---	no	1	0	0	0	0	1
male	negative	yes	yes	no	yes	no	no	---	---	---	c7cd0a64-53b7-45dc-b367-6502d343c477	02053641-4a8f-49ca-b3a7-c72e33cb9b4f	yes	---	no	1	1	1	0	0	1	1
female	negative	no	---	no	yes	no	no	---	---	---	2ee08067-51da-4949-8db2-7f312e48a581	f3f305b6-f2c0-406e-beea-f4438842c5a1	yes	---	no	1	1	0	0	0	1
male	unknown	no	---	no	no	yes	no	---	---	---	3e1b46f3-6366-4442-9d46-c10a6146fc9f	ff6ca72f-3d83-45b6-99b0-f363ce206748	yes	---	no	1	1	0	0	0	1
female	negative	no	---	no	no	no	no	---	---	---	4d63eb7a-49d2-405d-bf8a-9f0a27c3e401	11df46a8-0451-487f-baf2-e166383a62c7	no	negative	no	1	0	0	0	0	1
female	negative	no	---	no	no	no	no	---	---	---	4d63eb7a-49d2-405d-bf8a-9f0a27c3e401	d6a26275-5090-4425-9539-4d97513c46ca	no	negative	no	1	0	0	0	0	1
female	unknown	no	---	no	no	no	no	---	---	---	3e1b46f3-6366-4442-9d46-c10a6146fc9f	e8a81ae8-6bb1-4e4e-afd5-2b73bf9d9221	no	---	no	1	0	0	0	0	1
male	negative	no	---	no	no	no	no	---	---	---	a2156f43-fa32-4546-902b-a6ec6b73ab1b	767b9fb3-5d4b-4177-892d-752889afd18a	no	---	no	1	0	0	0	0	1
female	negative	yes	no	no	no	no	no	---	---	---	d02436f5-8abb-41ed-8f5b-10992af13fc4	35c4fd24-10d9-406f-92b6-1eed7e36e9e8	no	negative	no	1	0	1	0	0	1		.
male	nevertested	no	---	yes	no	no	no	---	---	---	a2156f43-fa32-4546-902b-a6ec6b73ab1b	e56f0553-3be1-48e0-9aa8-cba1f4dd8bb2	yes	---	no	1	1	0	0	0	1
male	negative	no	---	no	no	no	no	---	---	---	8441110b-e4f1-4b6e-82f6-fcb2445a9ea5	34c6b54e-6efe-4d56-b347-8769f14cfdae	no	---	no	1	0	0	0	0	1
female	unknown	no	---	no	no	no	no	---	---	---	0d704d4e-358a-41b9-8dd6-6a32102aa339	1bc54ece-9523-4f14-8eda-827b1e730666	no	---	no	1	0	0	0	0	1
female	negative	no	---	no	no	no	no	---	---	---	b5e860d7-5be8-43a1-8126-fdb0030c6ad4	bd39f11d-37c6-4606-be80-8016ec09dbc0	no	---	no	1	0	0	0	0	1
female	negative	no	---	no	no	no	no	---	---	---	7d02342a-54ff-4f36-9296-3118c57d69de	de0c5f00-cf6a-4966-9acd-5398148223d0	no	---	no	1	0	0	0	0	1
male	positive	no	---	no	no	no	yes	yes	10000	20000	68c26f74-42c4-48a7-82e5-0202db05291d	74ef56c6-5fa1-448a-9667-b0173de03843	no	positive	no	1	1	0	0	0	1
female	positive	yes	yes	yes	no	no	no	---	---	---	c87a1889-6afa-4aef-acc0-a660735013ae	f39eb293-7223-4b82-b0b1-972ae5082002	yes	positive	no	1	1	0	0	0	1
female	negative	no	---	no	no	no	no	---	---	---	66885c28-c7e7-452c-9b4e-d7fd0dde9ed6	79d7f566-6a6f-47e0-9289-d8d9f39f5619	no	negative	no	1	0	0	0	0	1
female	negative	no	---	no	no	no	no	---	---	---	38e556a3-82ee-4db5-ac93-430152997973	9965b96a-8ff5-444b-bfe4-56ffeab4f285	no	---	no	1	0	0	0	0	1
male	negative	no	---	no	no	no	yes	yes	30000	50000	be36933c-ab99-43cc-ae66-ec1fd9f77daa	e516ab92-a3b4-4eae-93d0-11f2cd42a094	no	---	no	1	0	0	0	0	1
female	negative	no	---	no	no	no	no	---	---	---	3b6aea98-ebdb-464f-bc03-33185540f587	2ea3ac39-fefe-47e6-bb78-b1ca5730261c	no	negative	no	1	0	0	0	0	1
female	unknown	no	---	no	no	no	no	---	---	---	ffdbfe06-5210-4a27-9993-7a49ff276924	64971cd2-d68a-4c80-9439-9869e7352723	no	negative	no	1	0	0	0	0	1
female	negative	no	---	no	no	no	no	---	---	---	1e486939-ba02-4a56-813a-613a859762f3	64e05dfd-14fd-469b-a2be-22f98ab8df17	no	---	no	1	0	0	0	0	1
female	negative	no	---	no	no	no	no	---	---	---	d08f500f-dd5c-4145-80c0-c0178114d868	cd6be8d5-2d2b-4750-a2a2-3b67d1befc04	no	---	no	1	0	0	0	0	1
female	negative	yes	yes	yes	no	no	no	---	---	---	c7cd0a64-53b7-45dc-b367-6502d343c477	7d82a147-b8b5-4471-a437-555ced82c803	yes	---	no	1	1	1	0	0	1	1
female	negative	yes	yes	no	no	no	no	---	---	---	86ff954a-b742-4328-9344-9066b49624e4	00fdf2a1-6445-4d49-b0cf-19b23ef6712c	yes	---	no	1	1	1	0	0	1	1
female	negative	yes	yes	yes	no	yes	no	---	---	---	116f383f-63d7-4546-b428-0cfb7b8004d6	55259c77-dfdf-4f0c-8bee-684e62562735	yes	---	no	2	1	0	0	0	1
female	unknown	yes	yes	no	yes	no	no	---	---	---	714c7cf3-a576-4b0c-a12f-dfb9cccfe4da	5e430f07-d4f0-4e03-9845-b2d315ac5ee6	yes	---	no	1	1	0	0	0	1
female	negative	yes	no	yes	no	yes	no	---	---	---	e9529829-a693-4e2d-8742-a4611e00b528	a61f26ab-6485-4d4e-89a4-d04b968d4b1a	yes	---	no	2	1	0	0	0	1
female	nevertested	yes	yes	yes	yes	no	no	---	---	---	80fb597f-c734-4ab9-b281-d3ee38297290	ccfdbac1-8cfe-47a9-8eed-a55a3e427d52	yes	negative	no	1	1	0	0	0	1
male	unknown	yes	yes	yes	yes	yes	yes	yes	25000	50000	f7ada4aa-951a-4d52-8847-9c92366dcf03	f23861df-94dc-4a23-b198-b5792ebc1ef5	yes	---	no	1	1	1	0	0	1	1
female	negative	yes	yes	no	yes	no	no	---	---	---	2b93a141-8aed-4fe9-93d3-5df0d31254a4	ec2addb3-a017-474f-88f1-68c34d4132bb	yes	---	no	1	1	1	0	0	1	1
female	negative	no	---	no	no	no	no	---	---	---	29670c61-7f23-458d-9d77-30b0797bc17e	77ebda40-dbe4-490e-8330-e8d642d6ae0c	no	---	no	1	0	0	0	0	1
female	negative	no	---	no	no	no	no	---	---	---	0a4b58fc-29ab-447b-a76d-b761ab82a0a7	0a6fd4ab-ecf3-4f8d-8c18-04b024208582	no	---	no	1	0	1	0	0	1
female	negative	no	---	no	no	no	no	---	---	---	f77bc295-4717-432a-a386-c6699a66589a	1a6c9d8f-6eb5-42e2-a76d-e18dff4f9e62	no	---	no	1	0	0	0	0	1
female	negative	no	---	no	no	no	no	---	---	---	cec26f1f-558c-4cdb-b0c7-54a45b205d99	c4d8701f-331f-42e6-b541-17e3fc0c491a	no	---	no	2	0	0	0	0	1
female	negative	yes	yes	yes	yes	yes	no	---	---	---	f7ada4aa-951a-4d52-8847-9c92366dcf03	ccbce637-c082-45f5-9a6f-f2b5401118c9	yes	---	no	1	1	0	0	0	1
female	negative	no	---	no	no	no	no	---	---	---	b4ed268a-c0d1-48d3-a2a6-c223c86f38e7	98024d62-45d4-48c7-b517-91ff202aa3e6	no	---	no	1	0	0	0	0	1
male	negative	yes	yes	no	yes	no	no	---	---	---	3d87ae7d-ba84-4334-8ad3-82aa283afc11	e205f3b2-5579-4e01-abba-6d213ac07934	yes	---	no	1	1	0	0	0	1
female	negative	no	---	no	no	no	no	---	---	---	4d63eb7a-49d2-405d-bf8a-9f0a27c3e401	345c6456-9926-48b6-9da9-eca409b6b0ee	no	negative	no	1	0	0	0	0	1
male	negative	no	---	no	no	no	no	---	---	---	a2156f43-fa32-4546-902b-a6ec6b73ab1b	5b00debf-f142-45a9-ba16-63644d02c844	no	---	no	1	0	0	0	0	1
female	negative	no	---	no	no	no	no	---	---	---	7d02342a-54ff-4f36-9296-3118c57d69de	5c89e34c-44ff-4505-8730-79e8acf365b9	no	---	no	1	0	0	0	0	1
female	negative	no	---	no	no	no	no	---	---	---	c5969e6b-bf1c-48a5-b141-77f740b601b5	c1d1e280-11b8-46b6-8331-300c16a3ea02	no	negative	no	1	0	0	0	0	1
male	unknown	no	---	yes	no	no	yes	yes	50000	70000	47a5bd1d-92b7-485d-b689-c9f64333874c	7e52e55a-8b65-4e4a-93c7-cbbe4ebd0261	yes	negative	no	1	1	0	0	0	1
female	negative	no	---	no	no	no	no	---	---	---	d02436f5-8abb-41ed-8f5b-10992af13fc4	0efdff05-a499-4932-ac96-58e7953530e1	no	negative	no	1	0	0	0	0	1
female	negative	no	---	no	no	no	no	---	---	---	db587435-09db-490a-a286-37d1216b5699	3c2983f7-8f6e-4d30-a52d-8825a84488ec	no	---	no	1	0	0	0	0	1
female	negative	no	---	no	no	no	no	---	---	---	db587435-09db-490a-a286-37d1216b5699	5ba65cac-8c57-4f9f-a0b6-13d2e51f4d6e	no	---	no	1	0	0	0	0	1
female	unknown	no	---	no	no	no	no	---	---	---	68c8c0a9-8408-4bf9-b3c7-aec8b36b8b1a	9701a4d5-a93b-454f-80ae-756f7c57e769	no	---	no	1	0	0	0	0	1
female	negative	no	---	no	no	no	no	---	---	---	95a6d468-c33f-4e6a-a3a2-a2f61c3fb7b9	cc879eea-8b58-47ea-ae68-9dbb78b24b8e	no	---	no	1	0	0	0	0	1
female	negative	no	---	no	no	no	no	---	---	---	2fb1d1bc-b40e-4e9a-9fb1-fb8af8f3e426	5d8d8109-ff04-4f6b-ae2f-93e878c4db3e	no	---	no	1	0	0	0	0	1
female	negative	no	---	no	no	no	no	---	---	---	0e1e3b8b-fe1b-4b11-a9d2-cc6b3afbe7c5	82985a20-4069-4d10-86fb-7baf655695f8	no	---	no	1	0	0	0	0	1
female	negative	yes	no	no	yes	no	no	---	---	---	96afeee5-65e0-48f1-961d-685fb5db2d43	32e97054-f0a6-4e6e-b436-963afc0e6db4	yes	negative	no	1	1	1	0	0	1
female	negative	no	---	no	no	no	no	---	---	---	cec26f1f-558c-4cdb-b0c7-54a45b205d99	1ca38add-4ede-4f78-8e71-80f86de9c07b	no	---	no	1	0	0	0	0	1
male	negative	no	---	no	no	no	no	---	---	---	3e3b2646-9638-491e-9758-80161f19ec44	d7011855-31ad-4123-8aa9-e9ae85b584e4	no	negative	no	1	0	0	0	0	1
female	negative	no	---	no	yes	no	no	---	---	---	4c851aec-d7fc-45a4-be0c-920245da8ca3	8cb256b5-dfb8-450c-bc80-d5f2627b0e40	yes	---	no	1	1	1	0	0	1	1
male	negative	no	---	no	yes	yes	yes	yes	70000	80000	38291ea9-4519-415f-9734-c705f369840e	3eaacd53-d53d-4675-972a-1c6b0e3f6722	yes	---	no	1	1	1	0	0	1
male	negative	yes	yes	no	no	no	no	---	---	---	f7ada4aa-951a-4d52-8847-9c92366dcf03	68440e30-60fb-49ab-963f-7f3e804e7090	yes	---	no	1	1	0	0	0	1
male	negative	no	---	no	no	no	no	---	---	---	9247513c-94ad-43fa-a5df-7bc58bfdd653	14f3ea0a-cbbf-4ce6-be67-3b981f8f8255	no	negative	no	1	0	0	0	0	1
female	negative	yes	no	no	no	no	no	---	---	---	80fb597f-c734-4ab9-b281-d3ee38297290	7979d42f-cc43-494a-a669-9bb77ead12ac	no	negative	no	1	0	0	0	0	1
female	negative	no	---	no	no	no	no	---	---	---	536b2bcf-87e5-4b19-b744-6b67851460cd	912be940-af41-4fa7-a229-6e7ea8640268	no	---	no	1	0	0	0	0	1
female	negative	yes	yes	yes	yes	yes	no	---	---	---	bda8f762-fa42-4cb4-a831-4f4a562df917	157f0b24-8639-4b4c-a1fa-b28ec5eee745	yes	---	no	1	1	1	0	0	1	1	1
female	positive	no	---	no	no	no	no	---	---	---	5e074b9b-bea7-4ad8-ae6b-3a132f274a86	01020e76-12cc-40df-a300-b7bf639ccd0c	no	---	no	1	1	0	0	0	1
female	nevertested	no	---	no	no	no	no	---	---	---	1edb877a-da92-455d-9c65-d95866469ae2	1a614cbd-fdcb-4d40-b95f-1f887794b21d	no	negative	no	1	0	0	0	0	1
male	negative	no	---	no	no	no	yes	yes	70000	60000	d16c310f-bd9c-4498-9de1-189977a86de7	c2ae1e76-400d-4cbd-8c75-da17dce573d2	no	---	no	1	0	0	0	0	1
male	positive	no	---	no	no	no	yes	yes	50000	60000	0a4b58fc-29ab-447b-a76d-b761ab82a0a7	722c614d-fed4-4d6f-9332-e27a5903e510	no	---	no	1	1	0	0	0	1
female	negative	yes	no	no	no	no	yes	yes	35000	10000	f7a7bdf5-71d0-4a3f-85fe-7bd07c205e13	7de3a56e-8a11-436d-9156-7f68473f05f1	no	---	no	1	0	1	0	0	1
female	negative	no	---	no	yes	no	no	---	---	---	d3a618ca-940a-4e3b-9247-72a09fbb4755	81471518-19a7-42c9-8729-418aaf55971b	yes	negative	no	1	1	0	0	0	1
female	unknown	no	---	no	no	yes	no	---	---	---	0d704d4e-358a-41b9-8dd6-6a32102aa339	3a61f54d-7b24-4faf-ad06-a690aa1db63a	yes	---	no	1	1	0	0	0	1
female	negative	no	---	no	no	no	no	---	---	---	835e97e6-1a5a-4e3f-ad0a-bc905855a15d	8d845c20-4223-4424-ae42-9470c85d2fdc	no	---	no	1	0	0	0	0	1
female	negative	no	---	no	no	no	yes	yes	4000	60000	755d6462-951f-4abc-be36-f49287c521ad	64428742-98eb-4627-a26f-effd34a25095	no	negative	no	1	0	0	0	0	1
female	negative	no	---	no	no	no	no	---	---	---	aafaf7c5-0696-4059-a707-7c777a7ad23b	856b762c-dba4-49f3-bccb-113af1b9f22d	no	---	no	1	0	0	0	0	1
male	nevertested	no	---	no	yes	no	no	---	---	---	e9529829-a693-4e2d-8742-a4611e00b528	08dcacfc-51e1-4696-95b1-83f0721502b0	yes	---	no	1	1	0	0	0	1
male	negative	yes	yes	yes	yes	yes	no	---	---	---	e1d8332f-e867-425f-975b-efbd835a1e89	3c8f3c1c-6582-41ca-98f4-c648505e4b5b	yes	negative	no	1	1	0	0	0	1
female	negative	no	---	no	no	no	yes	yes	15000	17000	4d63eb7a-49d2-405d-bf8a-9f0a27c3e401	05e2cd3d-b8d4-46a9-b410-182450b66d4e	no	negative	no	1	0	0	0	0	1
male	negative	no	---	no	no	no	no	---	---	---	3b6aea98-ebdb-464f-bc03-33185540f587	1df264a5-8010-44fa-943d-6ece61c04c14	no	negative	no	1	0	0	0	0	1
female	negative	no	---	no	no	no	no	---	---	---	6793cbf4-04b3-478b-adda-58d1cdb5bc55	770503ee-edc4-4270-9818-89413103c3e9	no	negative	no	2	0	0	0	0	1
female	negative	no	---	no	no	no	no	---	---	---	6a46ec69-63de-4e46-85d8-e2ee09afb48c	f9498e81-e42c-4ba9-bd40-15848202d736	no	---	no	1	0	0	0	0	1
female	positive	no	---	no	no	no	no	---	---	---	fce0068a-dffe-4583-9678-1a954cc6742b	6ee9a227-2972-46df-b31a-6d6304ad2b94	no	positive	no	1	1	0	0	0	1
male	negative	no	---	no	yes	no	yes	yes	50000	60000	120587ba-9a45-45b8-b619-54c23b46974b	5b801768-0f08-43e7-8d88-d01d0971d7b0	yes	negative	no	1	1	0	0	0	1
male	negative	yes	yes	yes	yes	no	yes	yes	20000	50000	2589019d-0ebf-4786-bd0b-1ad669884647	e0845bc3-0b7f-4004-9f24-a57221c0bee9	yes	---	no	1	1	0	0	0	1
female	negative	no	---	no	no	no	yes		8000	3000	d56b2aea-f748-4e2f-9fc1-c96c2d420e59	8620dd59-8de3-4c93-85c5-51d1848ea3dc	no	negative	no	1	0	0	0	0	1
female	positive	no	---	no	no	no	no	---	---	---	4554b903-6917-471b-96e2-76958c97b3e2	1d8fbf8c-2da0-4ffa-b882-aba5160489d0	no	positive	no	1	1	0	0	0	1
female	negative	yes	yes	no	no	no	no	---	---	---	e45f0992-0f5c-4cc3-ba60-2d6649f2e104	63ec4d01-217c-42a9-98d1-6ef2d0951cd9	yes	negative	no	1	1	0	0	0	1
male	nevertested	no	---	no	no	no	yes	yes	210000	300000	db587435-09db-490a-a286-37d1216b5699	be3f8a1f-c6f7-4ed1-b927-e9d5eb1b78e9	no	---	no	1	0	0	0	0	1
female	negative	no	---	no	no	no	yes	yes	100000	150000	d02436f5-8abb-41ed-8f5b-10992af13fc4	ce37c3b0-a925-4b91-835e-03d783a898d3	no	negative	no	2	0	1	0	0	1		.
female	negative	no	---	no	no	no	no	---	---	---	29670c61-7f23-458d-9d77-30b0797bc17e	979c471e-64ef-468f-82c7-bb0b14b9792d	no	---	no	1	0	0	0	0	1
female	negative	no	---	no	no	no	no	---	---	---	086a56a3-44f1-4bb5-a8ce-772072cd5a91	1a5fd799-ccfa-401a-b976-fd04d0b5881d	no	---	no	1	0	0	0	0	1
female	negative	no	---	no	no	no	yes	yes	3000	5000	65fa27a3-75f9-43ae-be8f-716ca9eac226	74da9eb3-bc29-4651-9a9c-592ab655e5c7	no	---	no	1	0	0	0	0	1
female	negative	no	---	no	no	no	no	---	---	---	9799bac6-6efb-42a7-bcaa-dfa0d6df1fad	7dfe51eb-c7b7-4493-9e31-7ad8248c7d05	no	---	no	1	0	0	0	0	1
female	negative	no	---	no	no	no	no	---	---	---	923ac683-23ae-4f47-8630-924ab56a0970	d6ec59a3-313c-4d84-afa5-edd0815a67c7	no	---	no	1	0	0	0	0	1
female	positive	yes	no	no	no	no	no	---	---	---	e0c3280c-b865-454e-a15a-270f3b2a9ca6	c7d1babb-06ed-4848-a924-a639c85b0030	no	---	no	1	1	0	0	0	1
female	positive	no	---	no	no	no	no	---	---	---	cec26f1f-558c-4cdb-b0c7-54a45b205d99	b1e1e18e-3ec6-4b18-9d4f-e0b16793a950	no	---	no	3	1	0	0	0	1
male	nevertested	no	---	no	no	no	yes	yes	10000	10000	2b93a141-8aed-4fe9-93d3-5df0d31254a4	94a6a8c2-3eba-4e15-9a3c-c720fe3922f9	no	---	no	1	0	0	0	0	1
female	negative	no	---	no	no	no	no	---	---	---	d38e26c6-50bb-46b4-a642-7af11a523fb8	ee9d829b-14b9-4692-8248-c924be6fe7a3	no	negative	no	1	0	0	0	0	1
male	negative	yes	no	no	no	yes	no	---	---	---	e9529829-a693-4e2d-8742-a4611e00b528	3aa17285-289e-4134-8402-0df777410176	yes	---	no	2	1	0	0	0	1
male	negative	no	---	no	yes	yes	no	---	---	---	3e3b2646-9638-491e-9758-80161f19ec44	46c8a15f-f61d-4546-9073-1ec662c157e9	yes	negative	no	1	1	0	0	0	1
male	positive	yes	no	yes	yes	yes	yes	yes	30000	50000	05bebd19-b9d8-4684-8db7-a1cafaeb2a0d	d97cdfbc-5324-4db8-ad30-76781fbd81c4	yes	---	no	1	1	0	0	0	1
male	negative	yes	yes	yes	yes	yes	no	---	---	---	3e3b2646-9638-491e-9758-80161f19ec44	2539c2ac-a72f-467a-83b1-3df62ec227f6	yes	negative	no	1	1	0	0	0	1
female	negative	no	---	no	no	no	yes	yes	40000	40000	4554b903-6917-471b-96e2-76958c97b3e2	0f5bd293-8a50-4a48-9255-bc94548afc31	no	negative	no	1	0	0	0	0	1
female	negative	yes	yes	no	no	no	yes	yes	50000	280000	6034c9df-65b3-43c7-82a2-3d0d01404484	420d7be1-38cd-4b1f-8b18-79a9d5b17ab1	yes	negative	no	1	1	0	0	0	1
female	positive	yes	yes	no	no	no	no	---	---	---	7924a781-c660-4ae4-b0e1-55ba5226fd4e	fe746861-ca22-4cf7-9d3e-25ca5317507d	yes	positive	no	1	1	0	0	0	1
male	positive	no	---	no	no	no	yes	yes	10000	200000	01bb5406-eead-49de-a751-c072f550ab67	f777640b-ac8c-4add-a8a2-8857aa84231e	no	positive	no	1	1	1	0	0	1	1
female	negative	yes	no	no	no	no	yes	yes	20000	30000	b03f6ff0-d614-4f22-92c5-dc5a8abb3020	fce56e28-fec8-49da-94e4-94fc6515655b	no	---	no	1	0	0	0	0	1
female	negative	yes	yes	no	yes	yes	yes	yes	1000	150000	68fc1380-ff82-4293-a086-06b3cbc7b401	e62df06b-b3e1-4ea2-b0eb-a01425986f18	yes	negative	no	1	1	0	0	0	1
female	negative	yes	no	no	no	no	no	---	---	---	6034c9df-65b3-43c7-82a2-3d0d01404484	a4d9b67d-88e2-4814-b921-bb9ca87daa1d	no	negative	no	1	0	0	0	0	1
female	negative	yes	no	no	no	no	yes	yes	50000	50000	7d02342a-54ff-4f36-9296-3118c57d69de	9ee86e96-0e64-4570-a8bc-07e4800bffb0	no	---	no	1	0	0	0	0	1
female	nevertested	no	---	no	no	no	no	---	---	---	1fd033f7-d4d7-48f3-ab2b-23acfb24dccf	6ec86faa-96e5-4d45-87d3-4ead93fc783d	no	---	no	1	0	0	0	0	1
female	negative	yes	yes	no	no	no	yes	yes	7000	35000	2737fb4e-4e4e-432f-9696-7e088b996745	212ee362-2d51-4298-b559-db4ef0a99290	yes	---	no	1	1	0	0	0	1
female	negative	yes	no	no	no	yes	no	---	---	---	7ffa06a1-c544-42ca-b4fe-b44f762535c8	4699642b-123f-4ffe-9391-eab13166fe05	yes	---	no	1	1	0	0	0	1
female	negative	no	---	no	no	no	yes	yes	20000	80000	37c607c1-fa8a-4f23-b8c8-8f3ad5edbc8e	673b959d-b119-41fc-993d-67e6c35987f9	no	---	no	2	0	0	0	0	1
male	negative	yes	yes	yes	no	no	yes	yes	105000	140000	729c65c7-ad0b-494b-8759-192365334f42	f504bc11-c83f-4349-8f50-7380234f5be2	yes	negative	no	2	1	0	0	0	1
female	unknown	no	---	no	no	no	no	---	---	---	5b92c0cc-769c-463a-a388-b6331538b36b	f9acc4e0-34f7-49e1-a75f-49fb522aa221	no	---	no	1	0	0	0	0	1
female	negative	no	---	no	no	no	yes	yes	25000	50000	93adc490-c327-494e-af5c-320e50059725	e359bc13-d22e-405a-8bad-ce6f78f0ad6e	no	---	no	1	0	0	0	0	1
female	positive	no	---	no	no	no	no	---	---	---	be076097-04da-4c38-910c-9adfb76c6d9a	cdbd10af-d461-494f-b797-f4e85e359acb	no	---	no	1	1	0	0	0	1
female	negative	no	---	no	no	no	no	---	---	---	19704620-9f84-48bd-9da4-71046ce4fca5	ead5b19a-a641-4d15-80fa-654962d881b8	no	---	no	1	0	0	0	0	1
female	negative	no	---	no	no	yes	yes	yes	100000	5000	e9529829-a693-4e2d-8742-a4611e00b528	6cb29095-488e-4a85-aae0-5445c7d16a13	yes	---	no	2	1	0	0	0	1
female	negative	no	---	no	no	no	no	---	---	---	3b6aea98-ebdb-464f-bc03-33185540f587	303383c2-ec5e-464b-a74c-5841b68ef6ac	no	negative	no	1	0	0	0	0	1
female	negative	no	---	no	no	no	no	---	---	---	651a790e-5398-4b81-83cc-306a9efee38e	3f98ff3e-51a4-4aab-b2c2-90c8865fcee9	no	negative	no	1	0	0	0	0	1
female	negative	no	---	no	no	no	yes	no	50000	0000	5b1eec36-3379-43d7-a05d-641b5f36de79	479f0966-9554-4ae5-bdd2-a0b67f2c1de9	no	negative	no	1	0	0	0	0	1
female	negative	no	---	no	no	no	yes	no	21000	90000	d08f500f-dd5c-4145-80c0-c0178114d868	cda5a881-fe89-4249-b43d-49ee8610df96	no	---	no	1	0	0	0	0	1
male	negative	yes	yes	no	no	no	no	---	---	---	5ade63c1-5641-4ac9-b578-c5f1eeac2ac8	b4a1a2d7-f72b-4be7-b984-e32c6092bbca	yes	---	no	2	1	0	0	0	1
female	positive	yes	yes	yes	yes	no	yes	yes	10000	10000	3e3b2646-9638-491e-9758-80161f19ec44	75ef23c7-e684-4929-8f21-1e3a22822907	yes	positive	no	1	1	0	0	0	1
female	negative	no	---	no	no	no	yes	yes	15000	20000	923ac683-23ae-4f47-8630-924ab56a0970	02a35d8e-3186-4a05-aa8c-39475c78b508	no	---	no	1	0	0	0	0	1
male	unknown	no	---	no	no	no	yes	yes	15000	35000	1fd033f7-d4d7-48f3-ab2b-23acfb24dccf	8201667f-27c6-4113-8374-8d1c53fabb9b	no	---	no	1	0	0	0	0	1
female	nevertested	no	---	no	no	no	no	---	---	---	5b1eec36-3379-43d7-a05d-641b5f36de79	038008c3-c488-4bda-9b02-25630529eb7a	no	negative	no	1	0	0	0	0	1
female	positive	yes	yes	no	no	no	no	---	---	---	116f383f-63d7-4546-b428-0cfb7b8004d6	97c294fc-b985-4ab7-9852-3ca15465b973	yes	---	no	1	1	1	0	0	1	1
